# Supplementary material for: Integrated transcriptomic and metabolomic analyses reveal the effects of callose deposition and multihormone signal transduction pathways on the tea plant-Colletotrichum camelliae interaction
Source: Sci Rep. 2020 Jul 30;10:12858. doi: 10.1038/s41598-020-69729-x (PMC7393116; doi:10.1038/s41598-020-69729-x)
Supplement: Supplementary file 2 — Supplementary Table S2. [file 41598_2020_69729_MOESM2_ESM.xlsx]

## Sheet: 12down
Gene ID	Arabidopsis ID	Description	T12n-1	T12h-2	T12h-3	C12h-1	C12h-2	C12-3	T12h	C12h	Log2 FC	Pvalue
TEA008224	AT3G59840	allyl alcohol dehydrogenase-like protein;(source:Araport11)	28.7894	18.3134	30.2453	442.135	129.89	41.1182	25.7827	204.381	-2.98664	0.00127954
novel.3087	AT3G59840	allyl alcohol dehydrogenase-like protein;(source:Araport11)	29.8176	23.4004	32.914	453.235	165.211	35.2442	28.7107	217.896	-2.92385	0.00179415
TEA027053	AT2G28780	P-hydroxybenzoic acid efflux pump subunit;(source:Araport11)	30.8458	4.06964	14.2331	73.9975	125.332	115.523	16.3828	104.951	-2.68076	0.000210881
TEA012469	AT3G54500	agglutinin-like protein;(source:Araport11)	26.7331	10.1741	22.2392	107.296	105.963	103.775	19.7154	105.678	-2.41845	3.1271e-16
TEA031296	AT5G07050	nodulin MtN21 /EamA-like transporter family protein;(source:Araport11)	14.3947	10.1741	16.9018	43.4735	95.7082	82.2364	13.8235	73.806	-2.40273	1.53269e-10
TEA012473	AT3G54500	agglutinin-like protein;(source:Araport11)	80.1992	21.3656	42.6992	241.417	268.894	230.066	48.088	246.792	-2.36051	2.77314e-06
TEA011321	AT5G67360	Subtilase family protein;(source:Araport11)	13.3665	18.3134	8.89567	62.8979	46.7147	68.5304	13.5252	59.381	-2.1512	6.91605e-09
TEA010432	AT5G64170	dentin sialophosphoprotein-like protein;(source:Araport11)	217.977	35.6093	104.969	455.084	565.134	559.991	119.518	526.736	-2.14008	0.00180484
TEA028197	AT5G67370	DUF1230 family protein (DUF1230);(source:Araport11)	23.6485	17.296	33.8035	115.621	115.078	96.9215	24.916	109.207	-2.11846	1.92921e-14
TEA030368	AT2G34430	light-harvesting chlorophyll-protein complex II subunit B1;(source:Araport11)	23.6485	23.4004	32.0244	69.3726	109.381	148.809	26.3578	109.187	-2.04225	1.96322e-11
TEA009539	AT2G04570	GDSL-like Lipase/Acylhydrolase superfamily protein;(source:Araport11)	10.2819	8.13928	15.1226	32.3739	71.7811	35.2442	11.1813	46.4664	-2.03343	3.7427e-06
TEA008102	AT5G24090	chitinase A;(source:Araport11)	14.3947	4.06964	14.2331	37.9237	52.4116	44.0552	10.8991	44.7969	-2.0255	2.03846e-06
TEA001864	AT1G29930	chlorophyll A/B binding protein 1;(source:Araport11)	316.684	131.246	205.49	731.65	1032.28	845.86	217.807	869.93	-1.9979	1.78302e-07
TEA001868	AT1G29930	chlorophyll A/B binding protein 1;(source:Araport11)	2299.04	1211.74	1533.61	6075.19	7687.42	6324.37	1681.46	6695.66	-1.99354	1.7861e-11
TEA030522	AT3G02830	zinc finger protein 1;(source:Araport11)	26.7331	23.4004	23.1287	99.8966	94.5688	90.0685	24.4207	94.8446	-1.96018	8.32109e-13
TEA011367	AT1G01060	Homeodomain-like superfamily protein;(source:Araport11)	1155.69	436.469	690.304	2747.16	2998.86	2966.39	760.821	2904.13	-1.93256	1.3994e-06
TEA004730	AT2G39730	rubisco activase;(source:Araport11)	94.5939	56.975	86.288	373.687	298.518	232.024	79.2856	301.41	-1.92583	5.37209e-22
TEA016422	AT5G64170	dentin sialophosphoprotein-like protein;(source:Araport11)	307.43	109.88	183.251	529.082	778.199	924.181	200.187	743.82	-1.89376	5.49157e-05
TEA027541	AT5G15900	TRICHOME BIREFRINGENCE-LIKE 19;(source:Araport11)	23.6485	25.4352	29.3557	92.4968	92.29	97.9005	26.1465	94.2291	-1.84508	8.03949e-12
TEA001747	AT3G61470	photosystem I light harvesting complex protein;(source:Araport11)	2450.19	1011.31	1652.82	4872.73	6787.3	6192.21	1704.77	5950.75	-1.80349	1.78728e-06
TEA012471	AT3G54500	agglutinin-like protein;(source:Araport11)	67.8608	15.2611	29.3557	115.621	133.308	130.208	37.4926	126.379	-1.75474	0.00239173
TEA009770	AT2G34430	light-harvesting chlorophyll-protein complex II subunit B1;(source:Araport11)	69.9172	37.6442	72.0549	147.07	225.598	232.024	59.8721	201.564	-1.74442	6.15975e-14
TEA028092	AT2G05100	photosystem II light harvesting complex protein 2.1;(source:Araport11)	1775.69	1086.59	1597.66	4038.41	5761.86	5142.71	1486.65	4981	-1.74424	1.75855e-12
TEA015007	AT1G22770	gigantea protein (GI);(source:Araport11)	289.951	131.246	181.472	366.288	563.995	1077.88	200.889	669.389	-1.73663	0.00161616
TEA015494	AT4G37930	serine transhydroxymethyltransferase 1;(source:Araport11)	12.3383	17.296	22.2392	54.5731	61.5267	54.8243	17.2912	56.9747	-1.7077	6.76769e-07
TEA008208	AT3G47470	light-harvesting chlorophyll-protein complex I subunit A4;(source:Araport11)	68.889	43.7486	64.0488	128.571	224.458	211.465	58.8955	188.165	-1.67032	6.84461e-13
TEA020538	AT3G26060	Thioredoxin superfamily protein;(source:Araport11)	12.3383	6.10446	13.3435	30.524	31.9027	39.1602	10.5954	33.8623	-1.66826	0.000167943
TEA001167	AT3G04290	Li-tolerant lipase 1;(source:Araport11)	10.2819	7.12187	15.1226	28.674	55.8298	19.5801	10.8421	34.6946	-1.65601	0.00063914
novel.13718	AT1G13245	ROTUNDIFOLIA like 17;(source:Araport11)	27.7612	17.296	25.7974	77.6974	80.8962	64.6143	23.6182	74.4026	-1.65141	4.20494e-08
TEA000535	AT1G61520	PSI type III chlorophyll a/b-binding protein;(source:Araport11)	690.947	431.382	571.991	1546.55	2102.16	1673.12	564.773	1773.94	-1.65098	1.58995e-12
TEA014891	AT5G67360	Subtilase family protein;(source:Araport11)	41.1278	61.0446	18.6809	119.321	128.75	123.355	40.2844	123.809	-1.63205	7.8774e-09
novel.22568	AT3G23390	Zinc-binding ribosomal protein family protein;(source:Araport11)	8.22555	18.3134	12.4539	39.7736	64.9448	16.6431	12.9976	40.4539	-1.63008	0.00065366
TEA030435	AT3G01500	carbonic anhydrase 1;(source:Araport11)	198.441	199.412	185.919	549.431	725.787	525.726	194.591	600.315	-1.62363	2.05069e-33
TEA020789	AT2G15020	hypothetical protein;(source:Araport11)	20.5639	21.3656	27.5766	87.872	68.363	57.7613	23.1687	71.3321	-1.61828	1.92022e-07
TEA012355	AT5G38280	PR5-like receptor kinase;(source:Araport11)	28.7894	35.6093	15.1226	55.4981	83.175	103.775	26.5071	80.8159	-1.61788	8.21165e-07
TEA012371	AT1G12480	C4-dicarboxylate transporter/malic acid transport protein;(source:Araport11)	25.7049	22.383	18.6809	62.8979	86.5931	52.8663	22.2563	67.4524	-1.59943	6.65215e-07
TEA030092	AT5G62350	Plant invertase/pectin methylesterase inhibitor superfamily protein;(source:Araport11)	8.22555	20.3482	5.3374	35.1488	31.9027	34.2652	11.3037	33.7722	-1.59577	0.000604945
novel.24849	AT5G25610	BURP domain-containing protein;(source:Araport11)	12.3383	23.4004	6.22697	46.2484	45.5753	33.2862	13.9886	41.7033	-1.5911	0.000198278
TEA019232	AT1G29930	chlorophyll A/B binding protein 1;(source:Araport11)	20.5639	19.3308	27.5766	61.9729	86.5931	50.9083	22.4904	66.4914	-1.55073	1.90494e-06
TEA015253	AT1G31690	Copper amine oxidase family protein;(source:Araport11)	18.5075	38.6616	26.687	82.3222	83.175	78.3204	27.952	81.2725	-1.54005	1.18489e-07
TEA012217	AT1G02850	beta glucosidase 11;(source:Araport11)	58.6071	50.8705	27.5766	119.321	143.562	131.187	45.6847	131.357	-1.53324	4.95036e-10
TEA021792	AT1G23740	Oxidoreductase, zinc-binding dehydrogenase family protein;(source:Araport11)	12.3383	14.2437	16.9018	45.3235	45.5753	35.2442	14.4946	42.0477	-1.52929	6.63039e-05
TEA007060	AT1G12110	nitrate transporter 1.1;(source:Araport11)	13.3665	12.2089	10.6748	27.7491	33.0421	43.0762	12.0834	34.6225	-1.52236	0.000333766
TEA000532	AT4G11120	translation elongation factor Ts (EF-Ts);(source:Araport11)	733.103	464.956	646.715	1597.42	2032.66	1666.27	614.925	1765.45	-1.5212	1.16096e-12
TEA004691	AT5G25840	DUF1677 family protein (DUF1677);(source:Araport11)	27.7612	22.383	32.914	63.8228	107.102	69.5094	27.6861	80.1447	-1.52082	4.84868e-07
TEA008006	AT5G15780	Pollen Ole e 1 allergen and extensin family protein;(source:Araport11)	56.5507	79.358	69.3862	196.093	215.343	164.473	68.4316	191.97	-1.48537	2.21567e-14
TEA025584	AT1G42970	glyceraldehyde-3-phosphate dehydrogenase B subunit;(source:Araport11)	1380.86	848.52	1273.86	3294.74	3583.36	2912.54	1167.75	3263.55	-1.48253	9.34013e-12
TEA007376	AT5G62360	Plant invertase/pectin methylesterase inhibitor superfamily protein;(source:Araport11)	21.5921	15.2611	9.78524	23.1242	39.8784	65.5933	15.5462	42.8653	-1.47227	0.000754026
TEA023017	AT4G10340	light harvesting complex of photosystem II 5;(source:Araport11)	2024.51	1146.62	1612.78	3516.73	5023.54	4733.49	1594.64	4424.59	-1.47225	7.59685e-08
novel.906	AT3G16120	Dynein light chain type 1 family protein;(source:Araport11)	9.25375	14.2437	18.6809	15.7245	48.9935	52.8663	14.0595	39.1947	-1.46359	0.00165414
TEA009803	AT4G38970	fructose-bisphosphate aldolase 2;(source:Araport11)	821.527	612.481	829.966	2094.13	2258.26	1803.33	754.658	2051.9	-1.44177	1.00947e-40
TEA030366	AT2G34430	light-harvesting chlorophyll-protein complex II subunit B1;(source:Araport11)	70.9454	55.9575	58.7114	136.895	195.974	171.326	61.8715	168.065	-1.43944	3.65619e-12
novel.10180	AT4G31940	cytochrome P450, family 82, subfamily C, polypeptide 4;(source:Araport11)	31.874	30.5223	28.4661	78.6223	82.0356	85.1734	30.2875	81.9438	-1.43773	8.99766e-08
TEA026423	AT2G42750	DNAJ heat shock N-terminal domain-containing protein;(source:Araport11)	31.874	43.7486	47.147	103.596	109.381	118.46	40.9232	110.479	-1.42722	2.71973e-09
novel.22403	AT4G03520	Thioredoxin superfamily protein;(source:Araport11)	34.9586	9.15669	22.2392	61.0479	63.8054	52.8663	22.1182	59.2399	-1.42136	8.32367e-05
TEA017256	AT5G54270	light-harvesting chlorophyll B-binding protein 3;(source:Araport11)	35.9868	18.3134	30.2453	52.7232	75.1993	98.8795	28.1818	75.6007	-1.42067	8.72707e-06
TEA008212	AT3G47500	cycling DOF factor 3;(source:Araport11)	325.938	150.577	281.993	624.354	696.163	707.821	252.836	676.112	-1.41869	1.11844e-05
novel.22396	AT4G03520	Thioredoxin superfamily protein;(source:Araport11)	28.7894	14.2437	17.7913	40.6986	63.8054	56.7823	20.2748	53.7621	-1.40644	7.41102e-05
TEA021003	AT5G47240	nudix hydrolase homolog 8;(source:Araport11)	26.7331	24.4178	27.5766	57.348	76.3387	73.4254	26.2425	69.0374	-1.39038	2.61299e-06
novel.14929	AT5G02750	RING/U-box superfamily protein;(source:Araport11)	14.3947	14.2437	16.9018	31.4489	44.4359	44.0552	15.1801	39.98	-1.38924	0.000319065
TEA033573	AT1G79040	photosystem II subunit R;(source:Araport11)	31.874	20.3482	21.3496	44.3985	82.0356	65.5933	24.5239	64.0091	-1.38149	2.98247e-05
TEA005618	AT2G30570	photosystem II reaction center W;(source:Araport11)	333.135	229.935	238.404	575.33	811.241	660.828	267.158	682.466	-1.35296	7.40947e-21
TEA006487	AT2G26560	phospholipase A 2A;(source:Araport11)	30.8458	29.5049	38.2514	98.0467	79.7568	73.4254	32.8674	83.7429	-1.34631	6.94247e-07
TEA015712	AT5G02810	pseudo-response regulator 7;(source:Araport11)	1238.97	526.001	744.567	1495.67	2201.29	2673.66	836.514	2123.54	-1.34406	0.00181823
TEA015495	AT5G39790	PROTEIN TARGETING TO STARCH (PTST);(source:Araport11)	435.954	179.064	265.98	669.677	844.283	721.527	293.666	745.162	-1.34348	0.000432352
TEA031772	AT3G24420	alpha/beta-Hydrolases superfamily protein;(source:Araport11)	68.889	67.1491	41.8096	171.119	173.186	101.817	59.2826	148.707	-1.3321	5.33025e-08
TEA009793	AT1G29930	chlorophyll A/B binding protein 1;(source:Araport11)	946.967	563.645	964.29	1515.1	2333.46	2373.11	824.967	2073.89	-1.32966	2.78899e-05
TEA024008	AT5G57670	Protein kinase superfamily protein;(source:Araport11)	30.8458	45.7834	25.7974	93.4218	107.102	53.8453	34.1422	84.7897	-1.31464	1.78609e-05
TEA026680	AT3G08940	light harvesting complex photosystem II;(source:Araport11)	2433.74	1607.51	2142.08	4417.65	5587.53	5255.3	2061.11	5086.83	-1.30324	2.55984e-11
TEA023164	AT2G18890	Protein kinase superfamily protein;(source:Araport11)	17.4793	21.3656	12.4539	36.0738	52.4116	36.2232	17.0996	41.5695	-1.28358	0.000766497
TEA009465	AT1G16290	transglycosylase;(source:Araport11)	15.4229	9.15669	16.9018	32.3739	29.624	39.1602	13.8271	33.7194	-1.28169	0.00204477
TEA030409	AT3G27930	beta-galactosidase;(source:Araport11)	141.891	148.542	178.803	367.212	459.171	317.198	156.412	381.194	-1.27925	1.66174e-16
novel.6385	ATMG00860	DNA/RNA polymerases superfamily protein;(source:Araport11)	161.427	220.778	167.239	480.059	507.025	343.631	183.148	443.572	-1.27631	6.96182e-16
TEA027998	AT5G42610	calcium uniporter (DUF607);(source:Araport11)	64.7762	75.2883	84.5088	145.22	197.113	199.717	74.8578	180.683	-1.2648	1.41275e-10
TEA023291	AT4G16780	homeobox protein 2;(source:Araport11)	28.7894	25.4352	37.3618	69.3726	72.9205	77.3414	30.5288	73.2115	-1.25452	8.43163e-06
TEA031182	AT1G19190	alpha/beta-Hydrolases superfamily protein;(source:Araport11)	50.3815	21.3656	41.8096	88.797	96.8475	83.2154	37.8523	89.62	-1.23996	8.96199e-06
TEA010125	AT3G51630	with no lysine (K) kinase 5;(source:Araport11)	80.1992	67.1491	80.061	151.695	210.786	175.242	75.8031	179.241	-1.236	1.61278e-10
novel.6381	ATMG00860	DNA/RNA polymerases superfamily protein;(source:Araport11)	185.075	187.203	153.895	464.334	459.171	311.324	175.391	411.61	-1.23223	4.74957e-15
TEA024465	AT1G12330	cyclin-dependent kinase-like protein;(source:Araport11)	23.6485	19.3308	24.9079	52.7232	60.3873	46.9922	22.629	53.3676	-1.23174	0.000151027
TEA014784	AT1G52870	Peroxisomal membrane 22 kDa (Mpv17/PMP22) family protein;(source:Araport11)	101.791	94.6191	107.638	246.967	259.779	208.528	101.349	238.425	-1.23104	7.96909e-14
TEA033558	AT4G39490	cytochrome P450, family 96, subfamily A, polypeptide 10;(source:Araport11)	55.5225	45.7834	47.147	117.471	116.217	111.607	49.4843	115.098	-1.21954	4.01972e-08
TEA030753	AT2G41740	villin 2;(source:Araport11)	48.3251	27.4701	19.5705	61.9729	64.9448	93.0055	31.7886	73.3077	-1.21662	0.000152628
novel.19579	AT3G23760	transferring glycosyl group transferase;(source:Araport11)	45.2405	36.6268	47.147	87.872	126.472	87.1315	43.0048	100.492	-1.21618	1.48834e-06
TEA030009	AT5G42800	dihydroflavonol 4-reductase;(source:Araport11)	1036.42	870.903	1032.79	2400.29	2302.69	2026.54	980.037	2243.18	-1.19409	8.41816e-42
TEA023681	AT4G12800	photosystem I subunit l;(source:Araport11)	37.015	27.4701	35.5827	80.4723	82.0356	66.5723	33.3559	76.3601	-1.19194	1.34849e-05
TEA028345	AT5G12080	mechanosensitive channel of small conductance-like 10;(source:Araport11)	22.6203	15.2611	29.3557	61.9729	47.8541	44.0552	22.4124	51.2941	-1.18847	0.000552999
novel.23741	AT3G04290	Li-tolerant lipase 1;(source:Araport11)	28.7894	13.2263	24.0183	61.0479	41.0178	47.9713	22.0114	50.0123	-1.18713	0.000788853
TEA031091	AT3G18670	Ankyrin repeat family protein;(source:Araport11)	266.302	205.517	244.631	406.986	612.988	610.899	238.817	543.624	-1.18451	3.89807e-15
TEA015178	AT4G00430	plasma membrane intrinsic protein 1;(source:Araport11)	488.392	303.188	388.741	947.168	860.234	872.294	393.44	893.232	-1.18375	1.16657e-20
TEA025377	AT5G35830	Ankyrin repeat family protein;(source:Araport11)	35.9868	18.3134	40.9201	85.0971	66.0842	63.6353	31.7401	71.6055	-1.1691	0.000131059
TEA004371	AT5G59720	heat shock protein 18.2;(source:Araport11)	28.7894	32.5571	26.687	94.3468	39.8784	61.6773	29.3445	65.3008	-1.16515	0.000428106
TEA007718	AT5G52900	membrane-associated kinase regulator;(source:Araport11)	84.3119	56.975	77.3923	183.144	195.974	110.628	72.8931	163.248	-1.16004	3.85205e-07
TEA029793	AT5G08720	polyketide cyclase/dehydrase/lipid transporter;(source:Araport11)	57.5789	35.6093	48.9262	108.221	121.914	88.1105	47.3715	106.082	-1.16	2.34356e-06
TEA012953	AT1G60710	NAD(P)-linked oxidoreductase superfamily protein;(source:Araport11)	76.0864	37.6442	34.6931	91.5719	85.4537	152.725	49.4746	109.917	-1.15999	8.68525e-05
TEA008830	AT4G34540	NmrA-like negative transcriptional regulator family protein;(source:Araport11)	803.02	535.158	771.254	1503.07	1715.91	1495.92	703.144	1571.63	-1.15985	2.66781e-10
TEA004370	AT5G59720	heat shock protein 18.2;(source:Araport11)	147.032	98.6888	98.7419	305.24	207.368	248.667	114.821	253.758	-1.15063	6.98225e-10
TEA007401	AT1G75500	Walls Are Thin 1;(source:Araport11)	43.1842	27.4701	28.4661	71.2226	79.7568	68.5304	33.0401	73.1699	-1.14972	4.66184e-05
TEA026142	AT5G02810	pseudo-response regulator 7;(source:Araport11)	81.2273	56.975	69.3862	92.4968	142.423	224.192	69.1962	153.037	-1.14457	1.309e-05
TEA005434	AT1G17840	white-brown complex-like protein;(source:Araport11)	476.054	298.101	354.937	739.05	829.471	927.118	376.364	831.879	-1.14452	1.73314e-07
TEA015892	AT3G26650	glyceraldehyde 3-phosphate dehydrogenase A subunit;(source:Araport11)	733.103	616.55	801.5	1601.12	1701.1	1449.91	717.051	1584.04	-1.14155	1.02665e-31
TEA012987	AT1G64500	Glutaredoxin family protein;(source:Araport11)	449.321	421.208	533.74	1057.24	1113.18	930.055	468.09	1033.49	-1.13975	2.20556e-27
TEA020742	AT2G42975	myosin-G heavy chain-like protein;(source:Araport11)	22.6203	20.3482	21.3496	63.8228	41.0178	36.2232	21.4394	47.0213	-1.13845	0.00134751
TEA009819	AT2G21320	B-box zinc finger family protein;(source:Araport11)	87.3965	33.5745	57.8218	133.195	151.538	108.67	59.5976	131.134	-1.1371	1.30574e-05
TEA011776	AT3G45140	lipoxygenase 2;(source:Araport11)	111.045	76.3057	117.423	221.992	259.779	190.906	101.591	224.226	-1.13638	8.9148e-10
TEA002315	AT2G29150	NAD(P)-binding Rossmann-fold superfamily protein;(source:Araport11)	3761.13	2104	2566.4	5668.21	7065.31	5800.61	2810.51	6178.04	-1.13632	3.27675e-05
TEA014484	AT1G68570	Major facilitator superfamily protein;(source:Araport11)	32.9022	31.5397	21.3496	56.4231	68.363	62.6563	28.5972	62.4808	-1.13269	0.000167927
TEA033600	AT1G22770	gigantea protein (GI);(source:Araport11)	50.3815	35.6093	34.6931	71.2226	75.1993	115.523	40.228	87.3148	-1.12332	5.08797e-05
TEA026135	AT5G02810	pseudo-response regulator 7;(source:Araport11)	50.3815	33.5745	43.5888	56.4231	74.0599	146.851	42.5149	92.4446	-1.1212	0.000408113
novel.24852	AT5G25610	BURP domain-containing protein;(source:Araport11)	17.4793	23.4004	16.9018	35.1488	42.1572	47.9713	19.2605	41.7591	-1.11848	0.00201671
TEA014717	AT1G63940	monodehydroascorbate reductase 6;(source:Araport11)	1442.56	1483.38	1612.78	3364.11	3559.43	2906.67	1512.91	3276.74	-1.11398	3.84382e-42
TEA016034	AT2G17740	Cysteine/Histidine-rich C1 domain family protein;(source:Araport11)	167.596	151.594	169.018	368.137	379.415	308.387	162.736	351.98	-1.11098	1.21898e-15
TEA017870	AT3G43720	Bifunctional inhibitor/lipid-transfer protein/seed storage 2S albumin superfamily protein;(source:Araport11)	73.0018	48.8357	64.0488	98.0467	151.538	151.746	61.9621	133.777	-1.1062	1.83498e-06
TEA009728	AT1G49780	plant U-box 26;(source:Araport11)	38.0432	23.4004	44.4783	90.6469	60.3873	76.3624	35.3073	75.7989	-1.10065	0.000159452
TEA022738	AT1G06620	2-oxoglutarate (2OG) and Fe(II)-dependent oxygenase superfamily protein;(source:Araport11)	64.7762	72.2361	63.1592	148.92	162.932	116.502	66.7239	142.784	-1.0965	1.20091e-07
novel.10174	AT4G31940	cytochrome P450, family 82, subfamily C, polypeptide 4;(source:Araport11)	44.2124	43.7486	30.2453	83.2472	85.4537	82.2364	39.4021	83.6458	-1.09264	2.41466e-05
TEA003744	AT1G68830	Serine/Threonine kinase domain protein;(source:Araport11)	637.48	502.601	539.078	1177.48	1235.09	1156.21	559.719	1189.59	-1.08802	1.56358e-30
novel.20102	AT3G16250	NDH-dependent cyclic electron flow 1;(source:Araport11)	17.4793	21.3656	29.3557	50.8733	52.4116	42.0972	22.7335	48.4607	-1.08157	0.00142342
TEA017709	AT1G15170	MATE efflux family protein;(source:Araport11)	78.1428	78.3406	96.0732	222.917	151.538	157.62	84.1855	177.358	-1.07547	7.19132e-08
TEA014156	AT3G23240	ethylene response factor 1;(source:Araport11)	34.9586	32.5571	21.3496	73.0725	55.8298	56.7823	29.6218	61.8949	-1.07481	0.000431953
TEA008161	AT5G41410	POX (plant homeobox) family protein;(source:Araport11)	57.5789	78.3406	49.8157	111.921	160.653	117.481	61.9117	130.018	-1.07013	3.26583e-06
TEA016008	AT1G18810	phytochrome kinase substrate-like protein;(source:Araport11)	57.5789	52.9053	61.3801	127.646	127.611	105.733	57.2881	120.33	-1.0678	7.25887e-07
TEA017457	AT1G09750	Eukaryotic aspartyl protease family protein;(source:Araport11)	63.748	53.9227	79.1714	162.794	132.168	118.46	65.6141	137.807	-1.0672	8.27977e-07
TEA022152	AT3G50820	photosystem II subunit O-2;(source:Araport11)	2547.87	2102.99	2218.58	4083.74	4984.8	5311.1	2289.81	4793.21	-1.0657	1.51726e-30
TEA009600	AT2G45400	NAD(P)-binding Rossmann-fold superfamily protein;(source:Araport11)	52.4379	35.6093	60.4905	103.596	116.217	92.0265	49.5126	103.947	-1.06196	1.31335e-05
TEA018867	AT2G26910	pleiotropic drug resistance 4;(source:Araport11)	52.4379	60.0272	41.8096	104.521	100.266	115.523	51.4249	106.77	-1.06046	4.2519e-06
novel.8333	AT3G44735	PHYTOSULFOKINE 3 PRECURSOR;(source:Araport11)	30.8458	19.3308	18.6809	38.8487	53.551	50.9083	22.9525	47.7693	-1.05957	0.00214275
TEA031065	AT5G23940	HXXXD-type acyl-transferase family protein;(source:Araport11)	497.646	569.75	632.482	1024.87	1359.28	1161.1	566.626	1181.75	-1.05746	1.3656e-21
TEA024382	AT5G49540	Rab5-interacting family protein;(source:Araport11)	28.7894	38.6616	20.46	55.4981	62.6661	63.6353	29.3037	60.5998	-1.05536	0.000615982
novel.24255	AT3G15210	ethylene responsive element binding factor 4;(source:Araport11)	51.4097	43.7486	62.2697	165.569	68.363	92.0265	52.476	108.653	-1.0535	0.000256711
TEA003333	AT1G69530	expansin A1;(source:Araport11)	41.1278	23.4004	52.4844	82.3222	108.241	53.8453	39.0042	81.4696	-1.05081	0.000772176
TEA001672	AT1G47480	alpha/beta-Hydrolases superfamily protein;(source:Araport11)	67.8608	34.5919	59.601	108.221	124.193	103.775	54.0179	112.063	-1.04864	1.63959e-05
TEA010988	AT1G17180	glutathione S-transferase TAU 25;(source:Araport11)	81.2273	60.0272	56.0427	107.296	164.071	136.082	65.7657	135.816	-1.04539	3.08619e-06
TEA010147	AT5G58400	Peroxidase superfamily protein;(source:Araport11)	314.627	199.412	227.729	468.959	569.691	491.461	247.256	510.037	-1.04465	5.38517e-13
TEA007292	AT1G27480	alpha/beta-Hydrolases superfamily protein;(source:Araport11)	39.0714	47.8183	43.5888	95.2718	78.6174	93.9845	43.4928	89.2912	-1.0406	2.3563e-05
TEA026185	AT5G43180	transmembrane protein, putative (Protein of unknown function, DUF599);(source:Araport11)	25.7049	53.9227	18.6809	79.5473	67.2236	53.8453	32.7695	66.8721	-1.03875	0.00220762
TEA029131	AT5G60850	OBF binding protein 4;(source:Araport11)	330.05	236.039	382.514	594.755	673.375	683.346	316.201	650.492	-1.03725	3.28824e-14
TEA006066	AT1G30270	CBL-interacting protein kinase 23;(source:Araport11)	233.4	289.962	149.447	462.484	558.298	356.358	224.27	459.047	-1.03412	0.00159161
novel.17763	AT2G39730	rubisco activase;(source:Araport11)	1491.91	1333.82	1585.21	3018.17	3260.91	2724.57	1470.31	3001.22	-1.02836	6.95484e-35
TEA029499	AT4G13840	HXXXD-type acyl-transferase family protein;(source:Araport11)	62.7199	50.8705	53.374	136.895	112.799	89.0895	55.6548	112.928	-1.02361	1.16679e-05
novel.9635	AT3G20340	protein expression protein;(source:Araport11)	76.0864	119.037	87.1776	163.719	217.622	192.864	94.1003	191.402	-1.02258	1.1189e-07
novel.17867	AT1G06950	translocon at the inner envelope membrane of chloroplasts 110;(source:Araport11)	25.7049	25.4352	30.2453	42.5485	54.6904	68.5304	27.1285	55.2564	-1.02146	0.00134526
TEA024031	AT2G41220	glutamate synthase 2;(source:Araport11)	332.107	269.614	286.441	616.029	620.964	559.012	296.054	598.668	-1.01639	1.42169e-19
novel.19584	AT3G23760	transferring glycosyl group transferase;(source:Araport11)	46.2687	43.7486	49.8157	73.9975	123.053	87.1315	46.611	94.7274	-1.01415	7.393e-05
TEA032338	AT4G27190	NB-ARC domain-containing disease resistance protein;(source:Araport11)	35.9868	31.5397	32.914	69.3726	68.363	64.6143	33.4802	67.45	-1.01113	0.000246441
novel.2051	AT3G47070	thylakoid soluble phosphoprotein;(source:Araport11)	131.609	87.4973	136.104	263.616	255.222	197.759	118.403	238.866	-1.00916	2.79688e-08
TEA006193	AT1G68750	phosphoenolpyruvate carboxylase 4;(source:Araport11)	209.752	135.316	183.251	302.465	409.038	351.463	176.106	354.322	-1.00559	3.27018e-10
TEA026673	AT1G75820	Leucine-rich receptor-like protein kinase family protein;(source:Araport11)	49.3533	40.6964	37.3618	100.822	80.8962	72.4464	42.4705	84.7214	-1.0023	0.000105106
TEA010115	AT1G66330	senescence-associated family protein;(source:Araport11)	826.668	577.889	641.378	1249.63	1502.85	1343.2	681.978	1365.22	-1.00125	5.38409e-19
TEA027375	AT1G19300	Nucleotide-diphospho-sugar transferases superfamily protein;(source:Araport11)	26.7331	22.383	26.687	44.3985	56.9691	50.9083	25.2677	50.7586	-1.00097	0.00176263
novel.13721	AT1G13245	ROTUNDIFOLIA like 17;(source:Araport11)	28.7894	19.3308	46.2575	59.198	79.7568	51.8873	31.4592	63.614	-0.999919	0.00218438
TEA006434	AT5G25610	BURP domain-containing protein;(source:Araport11)	136.75	174.995	154.785	292.29	321.306	317.198	155.51	310.265	-0.995323	2.47088e-12
TEA012017	AT2G28190	copper/zinc superoxide dismutase 2;(source:Araport11)	58.6071	46.8009	46.2575	103.596	104.823	93.0055	50.5551	100.475	-0.993018	1.75999e-05
novel.4612	AT3G24420	alpha/beta-Hydrolases superfamily protein;(source:Araport11)	28.7894	37.6442	33.8035	73.0725	61.5267	64.6143	33.4124	66.4045	-0.992709	0.000406645
TEA009443	AT5G17170	rubredoxin family protein;(source:Araport11)	140.863	105.811	142.331	221.992	305.355	249.646	129.668	258.998	-0.992568	4.03582e-09
TEA000817	AT5G20630	germin 3;(source:Araport11)	200.498	132.263	218.833	436.585	349.791	312.303	183.865	366.226	-0.992475	4.85426e-09
TEA031443	AT3G49950	GRAS family transcription factor;(source:Araport11)	84.3119	110.898	82.7297	214.593	190.277	146.851	92.6464	183.907	-0.99184	3.38512e-07
TEA020537	AT3G26060	Thioredoxin superfamily protein;(source:Araport11)	107.96	100.724	94.2941	187.769	235.852	178.179	100.993	200.6	-0.988128	1.79123e-08
novel.17768	AT2G39730	rubisco activase;(source:Araport11)	1519.67	1416.23	1603.89	2909.95	3183.44	2916.46	1513.26	3003.28	-0.987756	1.91877e-42
TEA017585	AT5G55050	GDSL-like Lipase/Acylhydrolase superfamily protein;(source:Araport11)	129.552	127.176	144.999	227.542	268.894	301.534	133.909	265.99	-0.986967	3.18626e-10
TEA009528	AT2G04570	GDSL-like Lipase/Acylhydrolase superfamily protein;(source:Araport11)	245.738	200.43	264.201	437.51	545.764	428.804	236.79	470.693	-0.986643	2.91248e-13
TEA009201	AT3G50120	transmembrane protein, putative (DUF247);(source:Araport11)	34.9586	18.3134	32.0244	57.348	54.6904	56.7823	28.4321	56.2736	-0.982675	0.00177085
TEA033298	AT5G49740	ferric reduction oxidase 7;(source:Araport11)	43.1842	34.5919	38.2514	65.6728	79.7568	83.2154	38.6758	76.215	-0.977087	0.00021796
TEA008218	AT1G18750	AGAMOUS-like 65;(source:Araport11)	181.99	138.368	184.14	257.141	381.693	357.337	168.166	332.057	-0.977067	2.6209e-09
novel.7721	AT5G04730	Ankyrin-repeat containing protein;(source:Araport11)	41.1278	37.6442	36.4722	70.2976	82.0356	74.4044	38.4147	75.5792	-0.975448	0.000186502
TEA019508	AT5G12470	UvrABC system C protein, putative (DUF3411);(source:Araport11)	728.99	540.245	628.034	1173.78	1374.1	1183.62	632.423	1243.83	-0.975054	1.59486e-20
TEA032935	AT2G39420	alpha/beta-Hydrolases superfamily protein;(source:Araport11)	1456.95	1740.79	1559.41	2602.86	3716.67	3028.06	1585.72	3115.86	-0.974209	5.60183e-09
TEA030791	AT1G04920	sucrose phosphate synthase 3F;(source:Araport11)	176.849	119.037	184.14	308.939	305.355	329.925	160.009	314.74	-0.973429	4.14281e-10
TEA029372	AT1G70580	alanine-2-oxoglutarate aminotransferase 2;(source:Araport11)	210.78	155.664	216.165	401.436	399.923	344.61	194.203	381.99	-0.973354	6.14595e-12
TEA033671	AT4G24280	chloroplast heat shock protein 70-1;(source:Araport11)	58.6071	32.5571	34.6931	107.296	58.1085	79.2994	41.9524	81.5681	-0.97014	0.00102295
TEA011771	AT2G37730	glycosyltransferase (DUF604);(source:Araport11)	26.7331	23.4004	32.914	61.0479	41.0178	59.7193	27.6825	53.9283	-0.962867	0.00252053
TEA015607	AT3G09600	Homeodomain-like superfamily protein;(source:Araport11)	163.483	84.445	121.871	255.291	233.573	231.045	123.266	239.97	-0.962443	2.74041e-07
TEA028727	AT4G00370	Major facilitator superfamily protein;(source:Araport11)	153.201	152.611	176.134	290.44	313.33	336.778	160.649	313.516	-0.961629	5.97763e-12
TEA014371	AT3G24420	alpha/beta-Hydrolases superfamily protein;(source:Araport11)	58.6071	89.5321	48.0366	147.07	117.356	113.565	65.3919	125.997	-0.954009	5.00065e-05
TEA008353	AT5G54250	cyclic nucleotide-gated cation channel 4;(source:Araport11)	45.2405	27.4701	37.3618	61.0479	101.405	51.8873	36.6908	71.4468	-0.953425	0.0020112
novel.15626	AT3G03341	cold-regulated protein;(source:Araport11)	49.3533	32.5571	53.374	97.1217	87.7325	77.3414	45.0948	87.3985	-0.950729	0.000212186
TEA014256	AT4G11650	osmotin 34;(source:Araport11)	864.711	1000.11	872.665	1650.14	1791.11	1846.4	912.497	1762.55	-0.949938	1.86144e-30
TEA008963	AT3G54890	chlorophyll a-b binding protein 6;(source:Araport11)	689.918	466.991	645.826	989.716	1272.69	1218.86	600.912	1160.42	-0.948871	2.34949e-06
TEA007116	AT3G01680	sieve element occlusion amino-terminus protein;(source:Araport11)	115.158	72.2361	98.7419	212.743	154.956	183.074	95.3786	183.591	-0.947806	1.24472e-06
TEA016942	AT3G47470	light-harvesting chlorophyll-protein complex I subunit A4;(source:Araport11)	358.84	295.049	404.753	596.605	766.805	681.388	352.881	681.599	-0.945792	3.18684e-14
novel.7730	AT5G04730	Ankyrin-repeat containing protein;(source:Araport11)	53.4661	24.4178	37.3618	78.6223	68.363	74.4044	38.4152	73.7966	-0.945181	0.00100681
TEA021354	AT2G41770	transmembrane protein, putative (DUF288);(source:Araport11)	355.755	255.37	365.612	656.728	684.769	537.474	325.579	626.324	-0.941505	1.68149e-12
TEA023963	AT1G60470	galactinol synthase 4;(source:Araport11)	557.281	630.794	596.899	1075.74	1255.6	1092.57	594.992	1141.3	-0.93821	2.4916e-24
TEA031939	AT3G13750	beta galactosidase 1;(source:Araport11)	43.1842	28.4875	48.9262	88.797	76.3387	66.5723	40.1993	77.236	-0.937914	0.000617883
novel.7403	AT3G63088	ROTUNDIFOLIA like 14;(source:Araport11)	39.0714	40.6964	40.0305	81.3972	78.6174	69.5094	39.9328	76.508	-0.937809	0.000271141
TEA033790	AT5G59750	monofunctional riboflavin biosynthesis protein RIBA 3;(source:Araport11)	122.355	91.5669	102.3	230.317	206.228	166.431	105.407	200.992	-0.932586	2.63353e-07
TEA032499	AT5G25610	BURP domain-containing protein;(source:Araport11)	353.699	379.494	378.955	647.478	778.199	696.073	370.716	707.25	-0.92946	4.99481e-19
TEA010578	AT2G46820	photosystem I P subunit;(source:Araport11)	625.142	478.183	584.445	1008.22	1108.62	1091.59	562.59	1069.48	-0.925728	2.52405e-20
TEA002597	AT1G07110	fructose-2,6-bisphosphatase;(source:Araport11)	41.1278	46.8009	39.1409	77.6974	102.544	61.6773	42.3565	80.6397	-0.925102	0.000576318
TEA004926	AT5G58330	lactate/malate dehydrogenase family protein;(source:Araport11)	830.781	785.44	854.874	1344.9	1908.47	1439.14	823.698	1564.17	-0.923314	2.77165e-17
TEA005235	AT4G26150	cytokinin-responsive gata factor 1;(source:Araport11)	87.3965	79.358	69.3862	177.594	154.956	113.565	78.7136	148.705	-0.921192	1.0844e-05
TEA014492	AT2G03550	alpha/beta-Hydrolases superfamily protein;(source:Araport11)	83.2837	39.679	67.6071	114.696	129.89	116.502	63.5233	120.362	-0.919533	0.000108565
novel.6738	AT5G39950	thioredoxin 2;(source:Araport11)	51.4097	22.383	40.0305	75.8474	61.5267	77.3414	37.9411	71.5718	-0.917965	0.00188155
TEA021214	AT5G44680	DNA glycosylase superfamily protein;(source:Araport11)	263.218	156.681	226.84	428.26	458.032	332.862	215.579	406.385	-0.913034	2.55865e-08
TEA007509	AT5G17050	UDP-glucosyl transferase 78D2;(source:Araport11)	34.9586	26.4527	34.6931	61.9729	60.3873	58.7403	32.0348	60.3668	-0.912121	0.00161147
TEA008738	AT4G04830	methionine sulfoxide reductase B5;(source:Araport11)	41.1278	29.5049	41.8096	73.9975	74.0599	63.6353	37.4808	70.5642	-0.909042	0.000858559
novel.18825	AT5G55050	GDSL-like Lipase/Acylhydrolase superfamily protein;(source:Araport11)	52.4379	52.9053	64.0488	100.822	96.8475	120.418	56.464	106.029	-0.906709	5.64127e-05
TEA020977	AT2G30520	Phototropic-responsive NPH3 family protein;(source:Araport11)	13592.7	9620.63	12390.8	22832.8	22542.7	21299.2	11868	22224.9	-0.905085	5.72229e-10
TEA026941	AT2G39730	rubisco activase;(source:Araport11)	4941.5	4770.64	5043.84	9269.11	9608.42	8756.22	4918.66	9211.25	-0.904872	1.0957e-52
TEA030315	AT2G41220	glutamate synthase 2;(source:Araport11)	858.542	817.998	809.506	1613.15	1586.02	1452.84	828.682	1550.67	-0.904314	1.26369e-30
TEA019855	AT4G33950	Protein kinase superfamily protein;(source:Araport11)	41.1278	36.6268	40.0305	65.6728	86.5931	68.5304	39.2617	73.5987	-0.901255	0.000699586
TEA033863	AT2G06520	photosystem II subunit X;(source:Araport11)	1076.52	873.955	1002.54	1536.37	2057.73	1922.77	984.339	1838.95	-0.900607	4.3094e-18
TEA001625	AT2G03550	alpha/beta-Hydrolases superfamily protein;(source:Araport11)	241.626	178.047	247.3	400.511	445.499	401.392	222.324	415.801	-0.899876	2.71979e-11
TEA005879	AT1G67750	Pectate lyase family protein;(source:Araport11)	39.0714	41.7138	31.1348	69.3726	84.3143	54.8243	37.3067	69.5038	-0.897676	0.00146577
TEA027105	AT1G75460	ATP-dependent protease La (LON) domain protein;(source:Araport11)	92.5375	68.1665	99.6315	182.219	182.301	121.397	86.7785	161.972	-0.896024	1.88444e-05
TEA007205	AT3G61220	NAD(P)-binding Rossmann-fold superfamily protein;(source:Araport11)	25.7049	37.6442	34.6931	63.8228	56.9691	61.6773	32.6807	60.8231	-0.895789	0.00202276
TEA013126	AT5G43630	zinc knuckle (CCHC-type) family protein;(source:Araport11)	1803.45	1148.66	1327.23	2539.04	2915.68	2501.36	1426.45	2652.03	-0.894688	1.93797e-05
TEA006731	AT5G09360	laccase 14;(source:Araport11)	133.665	109.88	99.6315	259.916	199.392	176.221	114.392	211.843	-0.894178	1.16383e-06
novel.15622	AT3G03341	cold-regulated protein;(source:Araport11)	62.7199	39.679	42.6992	64.7478	103.684	100.838	48.366	89.7564	-0.890736	0.000876613
TEA021338	AT5G13630	magnesium-chelatase subunit chlH, chloroplast, putative / Mg-protoporphyrin IX chelatase, putative (CHLH);(source:Araport11)	365.009	244.178	337.146	619.729	623.242	512.999	315.444	585.323	-0.890579	3.66491e-11
TEA006419	AT2G28110	Exostosin family protein;(source:Araport11)	118.242	129.211	144.11	246.967	226.737	252.583	130.521	242.096	-0.88985	6.38107e-09
TEA003342	AT2G39730	rubisco activase;(source:Araport11)	1191.68	956.365	1135.09	2077.48	2202.43	1806.26	1094.38	2028.72	-0.889727	2.03842e-21
TEA020603	AT3G47860	chloroplastic lipocalin;(source:Araport11)	318.74	287.927	293.557	524.457	598.176	544.327	300.075	555.653	-0.887805	5.57563e-16
TEA016696	AT5G51950	Glucose-methanol-choline (GMC) oxidoreductase family protein;(source:Araport11)	180.962	113.95	168.128	271.941	322.445	264.331	154.347	286.239	-0.887531	8.44272e-08
TEA004177	AT5G03670	histone-lysine N-methyltransferase SETD1B-like protein;(source:Araport11)	38.0432	60.0272	61.3801	125.796	80.8962	86.1525	53.1502	97.6148	-0.877803	0.000673737
TEA023243	AT3G53260	phenylalanine ammonia-lyase 2;(source:Araport11)	56.5507	45.7834	67.6071	78.6223	113.938	121.397	56.6471	104.652	-0.877692	0.000320019
TEA032260	AT4G00050	basic helix-loop-helix (bHLH) DNA-binding superfamily protein;(source:Araport11)	153.201	108.863	121.871	206.268	259.779	239.856	127.978	235.301	-0.877466	1.55027e-07
TEA009882	AT2G01570	GRAS family transcription factor family protein;(source:Araport11)	48.3251	34.5919	38.2514	71.2226	79.7568	70.4884	40.3895	73.8226	-0.869901	0.000976796
TEA033844	AT5G19530	S-adenosyl-L-methionine-dependent methyltransferases superfamily protein;(source:Araport11)	1223.55	944.156	1029.23	1756.52	2070.26	2005	1065.65	1943.93	-0.867037	8.90515e-20
TEA014127	AT2G26340	hypothetical protein;(source:Araport11)	502.787	480.217	467.912	836.171	992.403	814.532	483.639	881.035	-0.864031	5.21657e-18
TEA007131	AT3G01680	sieve element occlusion amino-terminus protein;(source:Araport11)	94.5939	60.0272	86.288	172.969	103.684	159.578	80.303	145.41	-0.86079	0.000135628
TEA006702	AT2G30150	UDP-Glycosyltransferase superfamily protein;(source:Araport11)	386.601	330.658	380.735	673.377	675.654	644.185	365.998	664.405	-0.859277	4.23979e-17
TEA013212	AT3G14240	Subtilase family protein;(source:Araport11)	155.257	113.95	193.036	352.413	227.877	258.457	154.081	279.582	-0.858905	5.3872e-06
TEA022891	AT3G01680	sieve element occlusion amino-terminus protein;(source:Araport11)	47.2969	46.8009	64.0488	108.221	90.0112	88.1105	52.7155	95.4477	-0.852827	0.000348318
TEA033601	AT1G22770	gigantea protein (GI);(source:Araport11)	151.145	170.925	135.214	183.144	292.821	349.505	152.428	275.157	-0.851791	1.03322e-05
novel.3988	AT3G08970	DNAJ heat shock N-terminal domain-containing protein;(source:Araport11)	68.889	53.9227	59.601	135.045	90.0112	102.796	60.8042	109.284	-0.851703	0.000221266
TEA017061	AT2G13360	alanine:glyoxylate aminotransferase;(source:Araport11)	1764.38	1569.86	1672.39	3008.92	3283.7	2731.42	1668.88	3008.02	-0.849423	5.93963e-27
TEA028231	AT1G10020	formin-like protein (DUF1005);(source:Araport11)	40.0996	34.5919	39.1409	82.3222	58.1085	63.6353	37.9442	68.022	-0.846283	0.00219359
TEA013227	AT2G15620	nitrite reductase 1;(source:Araport11)	331.079	355.076	403.863	674.302	651.727	635.374	363.339	653.801	-0.845369	8.41735e-16
novel.2041	AT3G47070	thylakoid soluble phosphoprotein;(source:Araport11)	118.242	68.1665	151.226	210.893	222.18	176.221	112.545	203.098	-0.845338	7.77365e-05
TEA029266	AT1G68570	Major facilitator superfamily protein;(source:Araport11)	629.255	487.339	590.672	1085.91	1017.47	960.404	569.089	1021.26	-0.843486	5.46215e-17
TEA011359	AT3G12320	hypothetical protein;(source:Araport11)	1289.36	726.431	1107.51	1670.49	2054.31	1871.86	1041.1	1865.55	-0.841304	0.000571486
TEA019779	AT1G65230	transmembrane protein, putative (DUF2358);(source:Araport11)	163.483	163.803	142.331	278.416	282.567	279.016	156.539	280	-0.841109	2.11746e-09
TEA021046	AT3G26570	phosphate transporter 2;(source:Araport11)	83.2837	99.7062	88.9567	177.594	150.399	157.62	90.6489	161.871	-0.839073	3.97236e-06
TEA013558	AT4G36710	GRAS family transcription factor;(source:Araport11)	75.0582	55.9575	76.5027	135.045	132.168	104.754	69.1728	123.989	-0.838754	8.87853e-05
TEA017211	AT1G13680	PLC-like phosphodiesterases superfamily protein;(source:Araport11)	61.6917	71.2187	62.2697	105.446	119.635	123.355	65.06	116.145	-0.835736	6.92673e-05
TEA010206	AT3G14690	cytochrome P450, family 72, subfamily A, polypeptide 15;(source:Araport11)	43.1842	43.7486	56.9323	93.4218	86.5931	77.3414	47.955	85.7854	-0.834247	0.000698587
novel.24377	AT1G15820	light harvesting complex photosystem II subunit 6;(source:Araport11)	1320.2	869.885	1288.98	1985.91	2193.31	2021.65	1159.69	2066.95	-0.833441	6.4653e-06
TEA001987	AT1G68570	Major facilitator superfamily protein;(source:Araport11)	178.906	154.646	137.883	256.216	289.403	292.723	157.145	279.447	-0.832396	1.77507e-08
TEA030255	AT5G62220	glycosyltransferase 18;(source:Araport11)	33.9304	49.8531	52.4844	86.947	77.478	78.3204	45.4226	80.9152	-0.829824	0.00117865
novel.9629	AT3G20340	protein expression protein;(source:Araport11)	98.7067	119.037	96.9628	173.894	167.489	215.381	104.902	185.588	-0.82623	3.46625e-06
TEA003922	AT1G54780	thylakoid lumen 18.3 kDa protein;(source:Araport11)	87.3965	71.2187	117.423	154.47	186.859	149.788	92.0127	163.705	-0.822349	4.15399e-05
TEA024736	AT1G66840	PLASTID MOVEMENT IMPAIRED protein (DUF827);(source:Araport11)	43.1842	36.6268	46.2575	76.7724	82.0356	64.6143	42.0228	74.4741	-0.820776	0.00165546
TEA014184	AT5G23960	terpene synthase 21;(source:Araport11)	69.9172	79.358	96.9628	172.969	135.587	126.292	82.0793	144.949	-0.818448	6.14293e-05
TEA013397	AT1G26290	hypothetical protein;(source:Araport11)	55.5225	38.6616	61.3801	98.9716	77.478	95.9425	51.8547	90.7974	-0.80737	0.00109395
TEA023240	AT1G70940	Auxin efflux carrier family protein;(source:Araport11)	221.062	136.333	183.251	314.489	317.888	311.324	180.215	314.567	-0.803516	1.98681e-07
TEA016626	AT3G01750	Ankyrin repeat family protein;(source:Araport11)	35.9868	44.766	41.8096	64.7478	74.0599	75.3834	40.8542	71.397	-0.802797	0.0022387
TEA027792	AT4G02340	alpha/beta-Hydrolases superfamily protein;(source:Araport11)	128.524	110.898	101.411	196.093	219.901	178.179	113.611	198.058	-0.802436	2.33228e-06
TEA001923	AT4G16780	homeobox protein 2;(source:Araport11)	275.556	225.865	229.508	357.038	489.935	428.804	243.643	425.259	-0.801877	5.27423e-09
novel.21328	AT3G13227	serine-rich protein-like protein;(source:Araport11)	69.9172	68.1665	69.3862	116.546	132.168	113.565	69.1566	120.76	-0.801666	8.26057e-05
TEA024504	AT5G64840	general control non-repressible 5;(source:Araport11)	362.953	283.857	321.134	603.079	597.037	486.566	322.648	562.227	-0.800959	5.63958e-11
TEA024981	AT5G57190	phosphatidylserine decarboxylase 2;(source:Araport11)	70.9454	90.5495	66.7175	139.67	123.053	132.166	76.0708	131.63	-0.795981	7.84188e-05
TEA032109	AT1G10970	zinc transporter;(source:Araport11)	56.5507	49.8531	54.2636	90.6469	93.4294	94.9635	53.5558	93.0133	-0.795821	0.000495497
TEA006400	AT3G18000	S-adenosyl-L-methionine-dependent methyltransferases superfamily protein;(source:Araport11)	900.698	606.376	902.021	1122.91	1646.41	1371.59	803.032	1380.3	-0.780881	0.000915688
TEA010421	AT3G22810	auxin canalization protein (DUF828);(source:Araport11)	237.513	220.778	217.054	349.638	386.251	419.014	225.115	384.968	-0.77432	7.69906e-10
TEA018039	AT1G23200	Plant invertase/pectin methylesterase inhibitor superfamily;(source:Araport11)	435.954	461.904	397.636	854.671	749.714	608.941	431.832	737.775	-0.774188	9.79727e-11
TEA003240	AT3G46610	Pentatricopeptide repeat (PPR-like) superfamily protein;(source:Araport11)	50.3815	64.0968	68.4966	112.846	110.52	89.0895	60.9917	104.152	-0.767824	0.000680168
novel.24383	AT1G15820	light harvesting complex photosystem II subunit 6;(source:Araport11)	1348.99	924.826	1214.26	1867.51	2073.68	1997.17	1162.69	1979.45	-0.767098	2.9716e-13
TEA031462	AT1G01300	Eukaryotic aspartyl protease family protein;(source:Araport11)	298.176	301.153	344.262	560.531	495.632	550.201	314.531	535.454	-0.767051	6.0115e-12
TEA024381	AT1G71140	MATE efflux family protein;(source:Araport11)	62.7199	88.5147	63.1592	132.27	119.635	111.607	71.4646	121.171	-0.765333	0.000322181
TEA010091	AT5G64740	cellulose synthase 6;(source:Araport11)	373.235	310.31	315.796	554.056	581.085	559.991	333.114	565.044	-0.763028	2.44773e-12
TEA019709	AT3G45210	transcription initiation factor TFIID subunit (Protein of unknown function, DUF584);(source:Araport11)	142.919	98.6888	125.429	217.368	193.695	210.486	122.346	207.183	-0.76125	6.54294e-06
TEA016574	AT4G36250	aldehyde dehydrogenase 3F1;(source:Araport11)	359.868	391.703	351.379	528.157	726.926	615.794	367.65	623.626	-0.760297	2.40579e-10
TEA006532	AT2G20180	phytochrome interacting factor 3-like 5;(source:Araport11)	62.7199	54.9401	62.2697	104.521	107.102	93.0055	59.9766	101.543	-0.757638	0.000570883
novel.16069	AT5G56850	hypothetical protein;(source:Araport11)	269.387	218.743	271.318	373.687	497.91	416.077	253.149	429.225	-0.757633	2.03284e-08
TEA030284	AT1G15820	light harvesting complex photosystem II subunit 6;(source:Araport11)	75.0582	45.7834	61.3801	77.6974	110.52	120.418	60.7406	102.878	-0.757471	0.00209165
TEA024017	AT1G35460	basic helix-loop-helix (bHLH) DNA-binding superfamily protein;(source:Araport11)	149.088	136.333	83.6193	220.142	219.901	179.158	123.013	206.4	-0.752073	9.92679e-05
TEA011923	AT1G44575	Chlorophyll A-B binding family protein;(source:Araport11)	153.201	149.559	203.711	267.316	315.609	272.163	168.824	285.029	-0.749026	9.76597e-07
TEA031195	AT1G51110	Plastid-lipid associated protein PAP / fibrillin family protein;(source:Araport11)	54.4943	46.8009	50.7053	77.6974	99.1263	79.2994	50.6668	85.3744	-0.748473	0.00198533
TEA016403	AT5G50360	von willebrand factor A domain protein;(source:Araport11)	55.5225	51.8879	72.0549	84.1721	111.66	106.712	59.8218	100.848	-0.744736	0.001341
TEA022478	AT2G26080	glycine decarboxylase P-protein 2;(source:Araport11)	470.913	470.043	545.304	831.547	876.185	773.414	495.42	827.049	-0.736706	5.2593e-14
TEA017633	AT5G58140	phototropin 2;(source:Araport11)	551.112	422.225	460.796	799.173	814.659	770.477	478.044	794.77	-0.733867	1.72614e-12
TEA026025	AT5G52100	Dihydrodipicolinate reductase, bacterial/plant;(source:Araport11)	56.5507	60.0272	73.834	103.596	119.635	94.9635	63.4706	106.065	-0.733371	0.000919394
TEA002154	AT4G02290	glycosyl hydrolase 9B13;(source:Araport11)	123.383	81.3928	106.748	176.669	193.695	147.83	103.841	172.731	-0.731814	0.000113436
TEA000014	AT1G02260	Divalent ion symporter;(source:Araport11)	90.4811	103.776	116.533	194.243	189.138	134.124	103.597	172.502	-0.731806	0.000126041
novel.18945	AT1G27170	transmembrane receptors / ATP binding protein;(source:Araport11)	105.904	90.5495	98.7419	198.868	161.792	128.25	98.3985	162.97	-0.729505	0.000180321
TEA019126	AT4G09350	Chaperone DnaJ-domain superfamily protein;(source:Araport11)	202.554	108.863	209.048	304.315	284.846	275.1	173.488	288.087	-0.729305	6.76566e-05
TEA012396	AT1G14130	2-oxoglutarate (2OG) and Fe(II)-dependent oxygenase superfamily protein;(source:Araport11)	57.5789	51.8879	63.1592	91.5719	79.7568	114.544	57.542	95.2908	-0.72845	0.00194652
TEA024908	AT1G18980	RmlC-like cupins superfamily protein;(source:Araport11)	112.073	69.1839	82.7297	120.246	158.374	158.599	87.9956	145.74	-0.727001	0.000505494
TEA024014	AT1G72030	Acyl-CoA N-acyltransferases (NAT) superfamily protein;(source:Araport11)	185.075	150.577	190.367	307.09	322.445	242.793	175.34	290.776	-0.726651	1.83871e-06
TEA017604	AT5G49900	Beta-glucosidase, GBA2 type family protein;(source:Araport11)	374.263	342.867	407.422	604.929	675.654	583.487	374.85	621.357	-0.725974	1.57533e-11
TEA020004	AT2G45970	cytochrome P450, family 86, subfamily A, polypeptide 8;(source:Araport11)	140.863	120.054	188.588	205.343	305.355	235.94	149.835	248.879	-0.72394	7.76993e-05
TEA023068	AT2G28560	DNA repair (Rad51) family protein;(source:Araport11)	79.171	62.062	78.2819	123.946	137.865	101.817	73.1716	121.209	-0.723871	0.00061135
novel.17495	AT3G14470	NB-ARC domain-containing disease resistance protein;(source:Araport11)	95.6221	76.3057	69.3862	134.12	141.283	122.376	80.438	132.593	-0.723585	0.000293434
TEA003987	AT5G07010	sulfotransferase 2A;(source:Araport11)	130.581	87.4973	115.644	188.694	199.392	163.494	111.241	183.86	-0.72295	6.50883e-05
TEA001439	AT1G53670	methionine sulfoxide reductase B 1;(source:Araport11)	472.969	447.66	474.139	744.6	834.028	720.548	464.923	766.392	-0.719216	1.07438e-13
TEA024870	AT1G19835	filament-like protein (DUF869);(source:Araport11)	76.0864	72.2361	68.4966	133.195	103.684	118.46	72.273	118.446	-0.717973	0.000503209
TEA012428	AT5G22620	phosphoglycerate/bisphosphoglycerate mutase family protein;(source:Araport11)	123.383	100.724	96.9628	176.669	177.744	172.305	107.023	175.573	-0.716622	3.24799e-05
TEA014015	AT4G23890	NAD(P)H-quinone oxidoreductase subunit S;(source:Araport11)	207.695	173.977	184.14	296.915	345.233	286.849	188.604	309.665	-0.713618	2.77203e-07
novel.2184	AT3G49750	receptor like protein 44;(source:Araport11)	113.101	106.828	132.545	182.219	213.065	185.032	117.492	193.438	-0.713569	2.05632e-05
TEA019802	AT2G38120	Transmembrane amino acid transporter family protein;(source:Araport11)	178.906	159.733	143.22	215.518	273.452	300.555	160.62	263.175	-0.713004	7.74689e-06
novel.16721	AT1G29050	TRICHOME BIREFRINGENCE-LIKE 38;(source:Araport11)	130.581	151.594	113.865	246.967	178.883	220.276	132.013	215.375	-0.712934	3.26505e-05
TEA028832	AT5G03860	malate synthase;(source:Araport11)	746.469	800.702	746.347	1097.94	1326.24	1334.38	764.506	1252.85	-0.711844	9.31166e-15
TEA022953	AT4G21960	Peroxidase superfamily protein;(source:Araport11)	381.46	388.651	397.636	688.177	535.51	683.346	389.249	635.677	-0.709769	3.0158e-10
TEA032678	AT3G08940	light harvesting complex photosystem II;(source:Araport11)	2617.78	2302.4	2600.2	4055.99	4173.56	4071.68	2506.8	4100.41	-0.709546	3.33405e-26
TEA013933	AT1G06110	SKP1/ASK-interacting protein 16;(source:Araport11)	67.8608	77.3232	80.9506	104.521	143.562	123.355	75.3782	123.813	-0.709317	0.000624503
TEA026498	AT5G57660	CONSTANS-like 5;(source:Araport11)	221.062	153.629	217.944	339.463	309.912	320.135	197.545	323.17	-0.709251	1.23446e-06
TEA001678	AT4G18130	phytochrome E;(source:Araport11)	120.299	65.1142	97.8524	167.419	153.817	139.998	94.4218	153.745	-0.703581	0.000685122
TEA008213	AT1G74470	Pyridine nucleotide-disulfide oxidoreductase family protein;(source:Araport11)	451.377	294.031	380.735	615.104	652.866	566.844	375.381	611.605	-0.703571	5.41249e-08
TEA003064	AT4G25960	P-glycoprotein 2;(source:Araport11)	134.693	121.072	98.7419	167.419	240.41	169.368	118.169	192.399	-0.701822	0.000179711
TEA010657	AT1G60950	2Fe-2S ferredoxin-like superfamily protein;(source:Araport11)	344.445	252.318	340.704	526.307	553.74	445.447	312.489	508.498	-0.700207	9.17709e-08
TEA016973	AT5G04660	cytochrome P450, family 77, subfamily A, polypeptide 4;(source:Araport11)	161.427	133.281	205.49	278.416	305.355	229.087	166.732	270.952	-0.694677	3.36082e-05
TEA013044	AT2G24270	aldehyde dehydrogenase 11A3;(source:Araport11)	1423.02	1175.11	1343.25	2046.96	2311.81	2000.11	1313.79	2119.62	-0.689212	6.61764e-16
TEA015557	AT5G05840	replication factor C subunit, putative (DUF620);(source:Araport11)	270.415	256.387	224.171	421.786	435.244	352.442	250.324	403.157	-0.688681	8.98118e-08
TEA032140	AT3G27170	chloride channel B;(source:Araport11)	599.437	486.322	521.286	833.397	966.197	790.057	535.682	863.217	-0.687347	6.81381e-11
TEA022512	AT5G60850	OBF binding protein 4;(source:Araport11)	140.863	122.089	137.883	178.519	222.18	245.73	133.612	215.476	-0.687146	3.61906e-05
TEA025523	AT5G62610	basic helix-loop-helix (bHLH) DNA-binding superfamily protein;(source:Araport11)	133.665	102.758	112.975	143.37	206.228	213.423	116.466	187.674	-0.686065	0.000252655
novel.24518	AT5G43150	elongation factor;(source:Araport11)	260.133	263.509	239.293	361.663	456.893	409.224	254.312	409.26	-0.684928	4.75236e-08
TEA017153	AT5G23730	Transducin/WD40 repeat-like superfamily protein;(source:Araport11)	207.695	192.29	199.263	328.364	322.445	312.303	199.75	321.037	-0.684768	8.95532e-08
novel.16073	AT5G56850	hypothetical protein;(source:Araport11)	279.669	227.9	285.551	389.412	494.492	394.539	264.373	426.148	-0.684642	2.64786e-07
TEA016722	AT3G12580	heat shock protein 70;(source:Araport11)	174.793	173.977	153.895	334.839	214.204	251.604	167.555	266.882	-0.677379	4.56554e-05
TEA009732	AT1G67900	Phototropic-responsive NPH3 family protein;(source:Araport11)	114.13	102.758	102.3	191.468	174.326	143.914	106.396	169.903	-0.676724	0.000151591
TEA002541	AT4G03420	hypothetical protein (DUF789);(source:Araport11)	379.404	254.352	284.661	525.382	536.649	405.308	306.139	489.113	-0.676377	3.20882e-06
TEA012538	AT5G26742	DEAD box RNA helicase (RH3);(source:Araport11)	59.6353	66.1316	87.1776	104.521	112.799	124.334	70.9815	113.885	-0.675785	0.00177601
TEA030955	AT1G09250	basic helix-loop-helix (bHLH) DNA-binding superfamily protein;(source:Araport11)	65.8044	71.2187	70.2758	118.396	103.684	108.67	69.0996	110.25	-0.675505	0.00114922
novel.20254	AT1G30380	photosystem I subunit K;(source:Araport11)	963.418	758.988	869.996	1289.41	1581.46	1271.73	864.134	1380.87	-0.675009	4.67038e-11
novel.20256	AT1G30380	photosystem I subunit K;(source:Araport11)	965.474	788.493	813.064	1330.1	1489.17	1275.64	855.677	1364.97	-0.673493	5.96571e-13
TEA018016	AT3G45850	P-loop containing nucleoside triphosphate hydrolases superfamily protein;(source:Araport11)	144.975	126.159	120.981	193.318	244.967	187.969	130.705	208.752	-0.673474	5.38177e-05
TEA016248	AT1G32470	Single hybrid motif superfamily protein;(source:Araport11)	190.216	165.838	225.95	304.315	331.56	292.723	194.001	309.533	-0.669207	2.59334e-06
TEA012724	AT3G45780	phototropin 1;(source:Araport11)	4253.64	4021.82	3939	6321.23	7011.76	6032.63	4071.49	6455.21	-0.664735	2.26383e-22
TEA013356	AT4G00430	plasma membrane intrinsic protein 1;(source:Araport11)	189.188	115.985	174.355	294.14	231.295	233.003	159.843	252.813	-0.662169	0.000154343
TEA026664	AT2G29500	HSP20-like chaperones superfamily protein;(source:Araport11)	101.791	92.5843	104.079	157.245	149.259	165.452	99.485	157.319	-0.661154	0.000174955
TEA023602	AT5G20380	phosphate transporter 4;(source:Araport11)	362.953	293.014	395.857	591.055	561.716	512.02	350.608	554.93	-0.660532	3.67729e-08
TEA030221	AT2G02950	phytochrome kinase substrate 1;(source:Araport11)	110.017	102.758	130.766	181.294	178.883	184.053	114.514	181.41	-0.660425	8.91421e-05
TEA025718	AT5G06530	ABC-2 type transporter family protein;(source:Araport11)	1418.91	1127.29	1273.86	1961.86	2211.54	1865	1273.35	2012.8	-0.659942	3.65311e-13
novel.11713	AT1G75690	DnaJ/Hsp40 cysteine-rich domain superfamily protein;(source:Araport11)	108.989	93.6017	121.871	154.47	175.465	184.053	108.154	171.329	-0.659413	0.000189175
TEA032481	AT4G19390	Uncharacterized protein family (UPF0114);(source:Araport11)	125.44	106.828	139.662	192.393	210.786	186.011	123.977	196.397	-0.659026	6.84073e-05
TEA021867	AT2G17230	EXORDIUM like 5;(source:Araport11)	854.429	739.657	785.488	1354.15	1106.34	1291.31	793.191	1250.6	-0.658523	1.62129e-12
novel.6618	AT3G45140	lipoxygenase 2;(source:Araport11)	133.665	73.2535	117.423	180.369	145.841	184.053	108.114	170.088	-0.655072	0.00125702
TEA015668	AT1G60950	2Fe-2S ferredoxin-like superfamily protein;(source:Araport11)	779.371	605.359	807.727	1229.28	1145.08	1077.88	730.819	1150.75	-0.654174	2.44916e-10
TEA010659	AT1G72210	basic helix-loop-helix (bHLH) DNA-binding superfamily protein;(source:Araport11)	149.088	129.211	134.325	238.642	240.41	170.347	137.541	216.466	-0.653575	0.000118823
TEA003117	AT5G27290	stress regulated protein;(source:Araport11)	115.158	106.828	102.3	175.744	184.58	149.788	108.095	170.037	-0.653405	0.000171021
TEA001944	AT4G17360	Formyl transferase;(source:Araport11)	65.8044	65.1142	83.6193	105.446	121.914	111.607	71.5127	112.989	-0.653113	0.00190381
TEA012616	AT4G08920	cryptochrome 1;(source:Araport11)	75.0582	105.811	86.288	150.77	145.841	123.355	89.0523	139.989	-0.652726	0.000891673
TEA023082	AT1G17745	D-3-phosphoglycerate dehydrogenase;(source:Araport11)	137.778	102.758	142.331	206.268	191.416	204.612	127.622	200.765	-0.652264	9.34852e-05
TEA007155	AT3G01680	sieve element occlusion amino-terminus protein;(source:Araport11)	298.176	182.116	263.312	431.035	331.56	404.329	247.868	388.975	-0.651602	3.23859e-05
TEA031295	AT5G48570	FKBP-type peptidyl-prolyl cis-trans isomerase family protein;(source:Araport11)	204.611	171.942	147.668	224.767	339.536	259.436	174.74	274.58	-0.650579	0.00012067
TEA021850	AT2G47450	chloroplast signal recognition particle component (CAO);(source:Araport11)	99.7348	117.002	125.429	170.194	205.089	163.494	114.055	179.592	-0.649132	0.000199919
novel.2294	AT4G23430	NAD(P)-binding Rossmann-fold superfamily protein;(source:Araport11)	284.81	173.977	238.404	376.462	388.53	328.946	232.397	364.646	-0.64909	2.14594e-05
TEA010971	AT4G18780	cellulose synthase family protein;(source:Araport11)	116.186	126.159	114.754	176.669	161.792	220.276	119.033	186.246	-0.648881	0.000177703
TEA015862	AT2G45470	FASCICLIN-like arabinogalactan protein 8;(source:Araport11)	140.863	90.5495	101.411	197.018	127.611	194.822	110.941	173.15	-0.648787	0.0016364
TEA028780	AT2G41940	zinc finger protein 8;(source:Araport11)	359.868	331.676	334.477	577.18	536.649	493.419	342.007	535.749	-0.648515	2.46309e-09
novel.6831	AT1G15100	RING-H2 finger A2A;(source:Araport11)	158.342	178.047	193.036	274.716	314.47	242.793	176.475	277.326	-0.647441	1.21276e-05
novel.10887	AT4G28080	Tetratricopeptide repeat (TPR)-like superfamily protein;(source:Araport11)	87.3965	67.1491	106.748	147.995	148.12	114.544	87.0979	136.886	-0.646443	0.00196398
novel.4930	AT5G17330	glutamate decarboxylase;(source:Araport11)	117.214	81.3928	120.092	194.243	144.702	159.578	106.233	166.174	-0.646329	0.000806418
TEA030287	AT5G10160	Thioesterase superfamily protein;(source:Araport11)	71.9736	64.0968	84.5088	97.1217	131.029	118.46	73.5264	115.537	-0.644308	0.00258284
TEA024774	AT1G56300	Chaperone DnaJ-domain superfamily protein;(source:Araport11)	113.101	94.6191	75.6132	113.771	152.677	175.242	94.4446	147.23	-0.642794	0.00218144
novel.3608	AT2G47240	AMP-dependent synthetase and ligase family protein;(source:Araport11)	319.768	259.44	291.778	383.862	530.952	446.426	290.329	453.747	-0.64117	1.43964e-06
TEA007632	AT1G31330	photosystem I subunit F;(source:Araport11)	742.356	700.995	826.408	1196.91	1279.53	1068.09	756.586	1181.51	-0.641034	6.33117e-12
TEA030298	AT1G71360	Galactose-binding protein;(source:Araport11)	76.0864	73.2535	78.2819	115.621	102.544	135.103	75.8739	117.756	-0.636088	0.00193494
TEA025215	AT4G34240	aldehyde dehydrogenase 3I1;(source:Araport11)	122.355	109.88	97.8524	166.494	184.58	161.536	110.029	170.87	-0.636016	0.000238678
TEA011848	AT3G47500	cycling DOF factor 3;(source:Araport11)	265.274	225.865	255.306	369.062	382.833	407.266	248.815	386.387	-0.634383	1.95485e-07
TEA002093	AT1G20020	ferredoxin-NADP[+]-oxidoreductase 2;(source:Araport11)	377.347	302.171	404.753	579.03	598.176	508.104	361.424	561.77	-0.633719	1.38054e-07
TEA017141	AT4G04640	ATPase, F1 complex, gamma subunit protein;(source:Araport11)	304.346	319.467	299.784	478.209	532.092	423.909	307.865	478.07	-0.633502	6.14177e-08
TEA009887	AT2G22240	myo-inositol-1-phosphate synthase 2;(source:Araport11)	166.567	132.263	175.245	278.416	210.786	243.772	158.025	244.325	-0.629819	8.50248e-05
TEA032632	AT5G40270	HD domain-containing metal-dependent phosphohydrolase family protein;(source:Araport11)	70.9454	86.4798	79.1714	98.0467	135.587	133.145	78.8656	122.259	-0.628419	0.00262666
TEA005320	AT1G62750	Translation elongation factor EFG/EF2 protein;(source:Araport11)	1169.06	994.01	1103.06	1688.99	1777.44	1584.03	1088.71	1683.49	-0.628222	1.67041e-14
novel.2285	AT4G23430	NAD(P)-binding Rossmann-fold superfamily protein;(source:Araport11)	249.851	177.029	212.606	332.989	368.021	287.828	213.162	329.612	-0.627361	1.9769e-05
TEA030668	AT2G38290	ammonium transporter 2;(source:Araport11)	76.0864	75.2883	97.8524	121.171	132.168	133.145	83.0757	128.828	-0.627295	0.00151204
novel.6834	AT1G15100	RING-H2 finger A2A;(source:Araport11)	144.975	163.803	191.257	276.566	263.197	233.982	166.678	257.915	-0.626524	3.24214e-05
TEA001157	AT2G20260	photosystem I subunit E-2;(source:Araport11)	749.554	624.69	701.868	956.417	1231.67	1017.19	692.037	1068.43	-0.6247	1.97907e-09
TEA008655	AT3G56940	dicarboxylate diiron protein, putative (Crd1);(source:Araport11)	855.458	628.759	708.095	1082.21	1256.74	1040.68	730.771	1126.54	-0.623791	8.50099e-09
TEA011790	AT2G30520	Phototropic-responsive NPH3 family protein;(source:Araport11)	914.065	791.545	895.794	1331.95	1370.68	1302.08	867.134	1334.9	-0.621656	2.63161e-14
novel.17500	AT3G14470	NB-ARC domain-containing disease resistance protein;(source:Araport11)	101.791	70.2013	82.7297	119.321	144.702	128.25	84.9074	130.757	-0.621016	0.00207829
TEA010782	AT2G33570	glycosyltransferase family protein (DUF23);(source:Araport11)	128.524	117.002	136.993	175.744	202.81	210.486	127.507	196.347	-0.619542	0.00014182
TEA004032	AT4G37330	cytochrome P450, family 81, subfamily D, polypeptide 4;(source:Araport11)	174.793	121.072	126.318	194.243	235.852	218.318	140.728	216.138	-0.619256	0.000271874
TEA005637	AT5G10250	Phototropic-responsive NPH3 family protein;(source:Araport11)	187.131	155.664	181.472	254.366	288.264	263.352	174.756	268.661	-0.6178	1.38434e-05
TEA033642	AT4G17030	expansin-like B1;(source:Araport11)	161.427	206.534	250.858	324.664	255.222	370.064	206.273	316.65	-0.617471	0.000202384
TEA014314	AT5G39660	cycling DOF factor 2;(source:Araport11)	1060.07	820.032	943.83	1537.3	1387.77	1403.89	941.31	1442.99	-0.616926	3.21741e-11
TEA010738	AT3G63140	chloroplast stem-loop binding protein of 41 kDa;(source:Araport11)	308.458	268.596	297.115	432.885	484.238	424.888	291.39	447.337	-0.616367	1.08725e-07
TEA002799	AT3G15360	thioredoxin M-type 4;(source:Araport11)	321.825	337.78	295.336	468.034	562.855	433.699	318.314	488.196	-0.615736	4.22275e-07
TEA028050	AT3G11480	S-adenosyl-L-methionine-dependent methyltransferases superfamily protein;(source:Araport11)	978.841	996.044	1186.68	1531.75	1766.04	1547.81	1053.86	1615.2	-0.613848	1.28417e-11
novel.5699	AT3G01680	sieve element occlusion amino-terminus protein;(source:Araport11)	758.807	616.55	716.101	1219.11	878.464	1096.49	697.153	1064.69	-0.612488	5.9361e-08
TEA022216	AT3G06070	hypothetical protein;(source:Araport11)	164.511	150.577	158.343	219.218	240.41	264.331	157.81	241.32	-0.612142	3.4499e-05
TEA026973	AT5G05690	Cytochrome P450 superfamily protein;(source:Araport11)	247.795	261.474	282.882	407.911	407.899	396.497	264.05	404.102	-0.612056	1.61331e-07
TEA008264	AT5G54190	protochlorophyllide oxidoreductase A;(source:Araport11)	211.808	170.925	197.484	287.665	303.076	296.639	193.406	295.793	-0.611948	6.56725e-06
novel.17797	AT1G44446	Pheophorbide a oxygenase family protein with Rieske 2Fe-2S domain-containing protein;(source:Araport11)	446.236	416.121	449.231	670.602	699.581	632.437	437.196	667.54	-0.609249	3.88751e-10
TEA022364	AT1G17870	ethylene-dependent gravitropism-deficient and yellow-green-like 3;(source:Araport11)	330.05	312.345	351.379	545.731	450.056	517.894	331.258	504.56	-0.608208	9.02349e-08
TEA010552	AT1G55670	photosystem I subunit G;(source:Araport11)	494.561	421.208	506.164	695.576	780.477	695.094	473.978	723.716	-0.608198	2.89273e-09
TEA005110	AT2G28190	copper/zinc superoxide dismutase 2;(source:Araport11)	682.721	560.593	639.599	999.891	962.779	906.559	627.637	956.409	-0.607638	9.41718e-11
TEA025582	AT4G38350	Patched family protein;(source:Araport11)	295.092	288.944	238.404	430.11	443.22	377.896	274.147	417.075	-0.607118	1.20178e-06
TEA028906	AT4G38690	PLC-like phosphodiesterases superfamily protein;(source:Araport11)	882.191	844.45	765.917	1078.51	1391.19	1326.55	830.853	1265.42	-0.606487	9.89096e-10
TEA007467	AT5G65700	Leucine-rich receptor-like protein kinase family protein;(source:Araport11)	456.518	404.929	473.25	664.127	704.139	664.744	444.899	677.67	-0.605177	1.00148e-09
TEA022625	AT1G30280	Chaperone DnaJ-domain superfamily protein;(source:Araport11)	161.427	119.037	121.871	180.369	221.04	210.486	134.111	203.965	-0.604824	0.000358555
TEA010098	AT1G21000	PLATZ transcription factor family protein;(source:Araport11)	120.299	150.577	108.527	214.593	199.392	161.536	126.468	191.84	-0.604041	0.000669311
TEA026253	AT1G58290	Glutamyl-tRNA reductase family protein;(source:Araport11)	592.24	484.287	568.433	798.248	878.464	823.343	548.32	833.352	-0.60248	7.19381e-10
novel.13860	AT5G12950	proline-tRNA ligase (DUF1680);(source:Araport11)	138.806	103.776	129.877	185.919	177.744	201.675	124.153	188.446	-0.602261	0.000343986
TEA006851	AT1G74310	heat shock protein 101;(source:Araport11)	275.556	253.335	212.606	435.66	356.627	329.925	247.166	374.071	-0.601951	1.71435e-05
TEA016325	AT5G39660	cycling DOF factor 2;(source:Araport11)	106.932	94.6191	117.423	171.119	195.974	118.46	106.325	161.851	-0.600896	0.0026087
TEA032195	AT1G58370	glycosyl hydrolase family 10 protein / carbohydrate-binding domain-containing protein;(source:Araport11)	133.665	96.6539	167.239	203.493	192.556	208.528	132.519	201.526	-0.600659	0.000958605
TEA030916	AT5G06370	NC domain-containing protein-like protein;(source:Araport11)	113.101	106.828	110.306	178.519	135.587	183.074	110.079	165.726	-0.594637	0.000889542
TEA018839	AT4G37930	serine transhydroxymethyltransferase 1;(source:Araport11)	1267.76	1113.05	1340.58	1873.06	2102.16	1647.67	1240.46	1874.3	-0.59408	3.0882e-10
TEA031540	AT5G16400	thioredoxin F2;(source:Araport11)	505.872	509.722	474.139	665.977	894.416	687.262	496.578	749.218	-0.59134	1.9033e-07
TEA025004	AT2G16700	actin depolymerizing factor 5;(source:Araport11)	425.672	358.128	441.225	577.18	579.946	689.22	408.342	615.449	-0.591139	1.81075e-07
novel.5694	AT3G01680	sieve element occlusion amino-terminus protein;(source:Araport11)	764.977	632.829	692.083	1202.46	890.997	1050.47	696.63	1047.98	-0.591068	4.6862e-08
TEA029329	AT2G41250	Haloacid dehalogenase-like hydrolase (HAD) superfamily protein;(source:Araport11)	6216.46	5790.08	5710.13	9287.61	8968.08	8415.53	5905.56	8890.41	-0.590336	1.76733e-21
TEA023163	AT4G28080	Tetratricopeptide repeat (TPR)-like superfamily protein;(source:Araport11)	1582.39	1492.54	1567.42	2535.34	2406.38	2040.25	1547.45	2327.32	-0.588668	1.21074e-12
novel.7239	AT5G26742	DEAD box RNA helicase (RH3);(source:Araport11)	426.701	426.295	416.317	624.354	616.406	665.723	423.104	635.494	-0.587654	1.30947e-09
TEA014035	AT5G64940	ABC2 homolog 13;(source:Araport11)	357.812	272.666	330.029	468.034	505.886	469.922	320.169	481.281	-0.586666	7.63348e-07
TEA032791	AT4G08920	cryptochrome 1;(source:Araport11)	3741.6	3024.76	3440.84	5136.35	5274.2	4915.58	3402.4	5108.71	-0.586281	8.61394e-15

## Sheet: 12up
Gene ID	Arabidopsis ID	Description	T12n-1	T12h-2	T12h-3	C12h-1	C12h-2	C12-3	T12h	C12h	Log2 FC	Pvalue
TEA025765	AT4G24120	YELLOW STRIPE like 1;(source:Araport11)	605.606	570.767	528.403	177.594	165.211	201.675	568.259	181.493	1.64309	5.19261e-41
TEA017538	AT1G24020	MLP-like protein 423;(source:Araport11)	1039.5	1263.62	1025.67	414.386	321.306	473.838	1109.6	403.177	1.45669	4.72079e-33
TEA031206	AT5G07440	glutamate dehydrogenase 2;(source:Araport11)	2392.61	3036.97	2460.54	1270.91	1186.1	1365.71	2630.04	1274.24	1.04457	5.39949e-30
TEA030653	AT3G62550	Adenine nucleotide alpha hydrolases-like superfamily protein;(source:Araport11)	2306.24	2038.89	1909.01	1071.11	952.524	1115.09	2084.71	1046.24	0.992871	5.80654e-30
TEA022587	AT1G24020	MLP-like protein 423;(source:Araport11)	974.728	1173.07	1014.11	509.658	484.238	552.159	1053.97	515.351	1.03079	4.10816e-26
novel.14452	AT1G07650	Leucine-rich repeat transmembrane protein kinase;(source:Araport11)	1642.03	1665.5	1627.91	942.543	1008.35	1036.77	1645.14	995.888	0.72463	1.15341e-22
TEA022560	AT1G24020	MLP-like protein 423;(source:Araport11)	451.377	362.198	370.06	157.245	148.12	157.62	394.545	154.328	1.35178	1.8679e-22
TEA021210	AT5G44730	Haloacid dehalogenase-like hydrolase (HAD) superfamily protein;(source:Araport11)	892.473	807.823	797.052	452.31	415.875	464.048	832.449	444.078	0.904314	4.54251e-21
TEA002533	AT2G19590	ACC oxidase 1;(source:Araport11)	106.932	86.4798	81.8401	7.39975	4.55753	5.87403	91.7507	5.94377	3.92769	1.1083e-20
TEA026848	AT5G14420	RING domain ligase2;(source:Araport11)	396.883	337.78	403.863	160.02	153.817	161.536	379.509	158.457	1.2599	1.16341e-20
novel.14450	AT1G07650	Leucine-rich repeat transmembrane protein kinase;(source:Araport11)	1675.96	1591.23	1611.01	964.742	1036.84	1041.66	1626.06	1014.41	0.681325	3.74394e-20
TEA029113	AT5G16080	carboxyesterase 17;(source:Araport11)	321.825	279.788	371.839	110.071	69.5024	128.25	324.484	102.608	1.65314	1.02029e-19
TEA000978	AT2G44380	Cysteine/Histidine-rich C1 domain family protein;(source:Araport11)	205.639	187.203	168.128	65.6728	48.9935	49.9293	186.99	54.8652	1.76066	2.19522e-18
TEA008196	AT4G37300	maternal effect embryo arrest 59;(source:Araport11)	391.742	297.084	343.373	159.095	123.053	147.83	344.066	143.326	1.25817	9.42181e-17
TEA020656	AT1G12740	cytochrome P450, family 87, subfamily A, polypeptide 2;(source:Araport11)	199.47	191.273	188.588	73.0725	50.1328	74.4044	193.11	65.8699	1.54148	7.5912e-16
TEA029613	AT2G29420	glutathione S-transferase tau 7;(source:Araport11)	467.828	523.966	517.728	278.416	267.755	258.457	503.174	268.209	0.907789	7.59131e-16
TEA028240	AT3G10040	sequence-specific DNA binding transcription factor;(source:Araport11)	314.627	198.395	205.49	78.6223	50.1328	91.0475	239.504	73.2675	1.69849	6.9445e-15
TEA008472	AT2G41480	peroxidase superfamily protein;(source:Araport11)	348.558	333.71	397.636	175.744	132.168	184.053	359.968	163.988	1.12979	9.43901e-15
TEA024796	AT4G25800	Calmodulin-binding protein;(source:Araport11)	304.346	244.178	336.256	121.171	94.5688	139.019	294.927	118.253	1.31447	1.10253e-14
TEA026632	AT5G42900	cold regulated protein 27;(source:Araport11)	281.725	469.026	364.722	143.37	135.587	173.284	371.825	150.747	1.30072	3.33149e-14
TEA010221	AT4G17670	senescence-associated family protein (DUF581);(source:Araport11)	660.101	557.541	606.685	361.663	281.428	352.442	608.109	331.844	0.869785	9.71323e-14
TEA008473	AT2G41480	peroxidase superfamily protein;(source:Araport11)	334.163	246.213	314.017	134.12	111.66	146.851	298.131	130.877	1.18406	2.11754e-13
TEA015273	AT5G50740	Heavy metal transport/detoxification superfamily protein;(source:Araport11)	1611.18	1588.18	1859.19	1132.16	1115.46	1119.98	1686.18	1122.53	0.587743	2.44189e-13
novel.21611	AT3G10040	sequence-specific DNA binding transcription factor;(source:Araport11)	197.413	156.681	163.68	70.2976	36.4603	63.6353	172.592	56.7977	1.58864	5.22009e-13
novel.7331	AT3G20395	RING/U-box superfamily protein;(source:Araport11)	229.287	213.656	217.054	97.1217	45.5753	93.9845	219.999	78.8938	1.46577	1.19495e-12
TEA003643	AT3G07650	CONSTANS-like 9;(source:Araport11)	295.092	388.651	362.943	165.569	164.071	188.948	348.895	172.863	1.01294	1.65981e-12
TEA023090	AT1G72330	alanine aminotransferase 2;(source:Araport11)	459.603	448.678	491.041	271.941	256.361	278.037	466.441	268.78	0.794735	2.16199e-12
TEA007261	AT3G14690	cytochrome P450, family 72, subfamily A, polypeptide 15;(source:Araport11)	1004.55	1121.19	1088.83	751.074	666.539	685.304	1071.52	700.972	0.611071	2.28253e-12
novel.18248	AT3G10920	manganese superoxide dismutase 1;(source:Araport11)	2295.96	1744.86	1779.13	1296.81	1011.77	1190.47	1939.98	1166.35	0.732325	7.14944e-12
TEA029320	AT1G77120	alcohol dehydrogenase 1;(source:Araport11)	536.717	433.417	451.01	241.417	238.131	295.66	473.715	258.402	0.872452	1.06559e-11
TEA033360	AT4G17670	senescence-associated family protein (DUF581);(source:Araport11)	335.191	314.38	264.201	150.77	107.102	164.473	304.591	140.782	1.10515	1.31255e-11
TEA019597	AT3G09760	RING/U-box superfamily protein;(source:Araport11)	789.653	671.491	627.145	408.836	348.651	449.363	696.096	402.284	0.787506	1.51462e-11
TEA010860	AT3G26310	cytochrome P450, family 71, subfamily B, polypeptide 35;(source:Araport11)	129.552	163.803	115.644	53.6482	46.7147	37.2022	136.333	45.855	1.56833	1.81475e-11
TEA015503	AT4G37870	phosphoenolpyruvate carboxykinase 1;(source:Araport11)	1717.08	2124.35	2173.21	1055.39	1277.25	1387.25	2004.88	1239.96	0.69425	1.88692e-11
TEA025762	AT4G24110	NADP-specific glutamate dehydrogenase;(source:Araport11)	142.919	87.4973	89.8463	26.8241	22.7877	35.2442	106.754	28.2853	1.90757	3.05211e-11
TEA033856	AT4G10720	Ankyrin repeat family protein;(source:Araport11)	677.58	615.533	641.378	411.611	354.348	428.804	644.83	398.254	0.692365	3.52105e-11
TEA005441	AT4G24620	phosphoglucose isomerase 1;(source:Araport11)	485.308	692.856	695.641	374.612	347.512	319.156	624.602	347.093	0.848271	1.41701e-10
novel.280	AT1G43620	UDP-Glycosyltransferase superfamily protein;(source:Araport11)	476.054	373.389	431.44	254.366	225.598	247.688	426.961	242.551	0.813687	1.45866e-10
TEA023836	AT4G08850	Leucine-rich repeat receptor-like protein kinase family protein;(source:Araport11)	724.877	711.17	751.684	341.313	428.408	513.978	729.243	427.9	0.77054	2.2762e-10
TEA017208	AT3G29970	B12D protein;(source:Araport11)	1523.78	1288.04	957.174	423.636	255.222	256.499	1256.33	311.786	2.00941	2.67968e-10
TEA023897	AT1G05010	ethylene-forming enzyme;(source:Araport11)	357.812	349.989	440.336	208.118	153.817	232.024	382.712	197.986	0.947374	3.51705e-10
TEA028545	AT3G28480	Oxoglutarate/iron-dependent oxygenase;(source:Araport11)	111.045	86.4798	84.5088	36.0738	19.3695	26.4331	94.0112	27.2921	1.7674	5.2782e-10
TEA013953	AT2G36430	transmembrane protein, putative (DUF247);(source:Araport11)	335.191	261.474	378.955	194.243	139.005	146.851	325.207	160.033	1.02015	6.62293e-10
novel.8897	AT4G10270	Wound-responsive family protein;(source:Araport11)	150.116	88.5147	107.638	40.6986	22.7877	42.0972	115.423	35.1945	1.69926	7.3154e-10
TEA018780	AT3G07650	CONSTANS-like 9;(source:Araport11)	766.005	896.338	870.886	616.029	511.583	493.419	844.41	540.344	0.642708	8.27457e-10
TEA019152	AT3G62420	basic region/leucine zipper motif 53;(source:Araport11)	56.5507	65.1142	64.9384	6.47478	9.11506	20.5591	62.2011	12.0497	2.36578	1.01001e-09
novel.8137	AT4G26010	Peroxidase superfamily protein;(source:Araport11)	57.5789	76.3057	44.4783	10.1747	12.5332	12.7271	59.4543	11.8116	2.33295	1.40786e-09
TEA027120	AT1G64160	Disease resistance-responsive (dirigent-like protein) family protein;(source:Araport11)	161.427	151.594	137.883	69.3726	43.2966	70.4884	150.301	61.0525	1.28752	1.45022e-09
TEA004343	AT1G25440	B-box type zinc finger protein with CCT domain-containing protein;(source:Araport11)	731.046	905.495	787.267	577.18	494.492	466.006	807.936	512.56	0.655026	1.52389e-09
TEA017121	AT2G29420	glutathione S-transferase tau 7;(source:Araport11)	280.697	338.798	367.391	184.994	135.587	193.843	328.962	171.474	0.93596	1.61816e-09
novel.13916	AT3G18670	Ankyrin repeat family protein;(source:Araport11)	657.016	644.02	697.42	435.66	390.808	478.734	666.152	435.067	0.613045	2.39349e-09
TEA024230	AT3G48080	alpha/beta-Hydrolases superfamily protein;(source:Araport11)	416.419	352.024	413.649	236.792	213.065	256.499	394.03	235.452	0.741098	6.38474e-09
TEA017527	AT2G47520	Integrase-type DNA-binding superfamily protein;(source:Araport11)	86.3683	86.4798	76.5027	36.9987	12.5332	15.6641	83.117	21.732	1.91057	7.21192e-09
TEA009268	AT1G11530	C-terminal cysteine residue is changed to a serine 1;(source:Araport11)	604.578	592.133	544.415	300.615	398.784	393.56	580.375	364.32	0.674121	1.08214e-08
TEA022035	AT5G64410	oligopeptide transporter 4;(source:Araport11)	568.591	563.645	617.359	395.887	272.313	391.602	583.199	353.267	0.719076	1.48539e-08
novel.21934	AT4G10270	Wound-responsive family protein;(source:Araport11)	141.891	110.898	110.306	47.1734	46.7147	54.8243	121.032	49.5708	1.28475	1.48639e-08
novel.8120	AT4G26010	Peroxidase superfamily protein;(source:Araport11)	63.748	80.3754	64.9384	19.4243	11.3938	26.4331	69.6873	19.0838	1.85184	2.22945e-08
novel.21954	AT4G10270	Wound-responsive family protein;(source:Araport11)	142.919	117.002	114.754	51.7982	44.4359	61.6773	124.892	52.6372	1.23997	2.88933e-08
TEA010235	AT2G26080	glycine decarboxylase P-protein 2;(source:Araport11)	95.6221	52.9053	99.6315	23.1242	18.2301	31.3282	82.7196	24.2275	1.76618	3.99097e-08
TEA009844	AT1G78830	Curculin-like (mannose-binding) lectin family protein;(source:Araport11)	585.043	636.899	656.5	377.387	362.324	476.776	626.147	405.495	0.625878	4.59512e-08
TEA016957	AT3G22142	Bifunctional inhibitor/lipid-transfer protein/seed storage 2S albumin superfamily protein;(source:Araport11)	574.761	431.382	523.955	304.315	249.525	356.358	510.032	303.399	0.74642	5.14226e-08
novel.7344	AT3G20395	RING/U-box superfamily protein;(source:Araport11)	174.793	187.203	176.134	93.4218	62.6661	103.775	179.377	86.6208	1.04116	5.33739e-08
novel.14233	AT5G61380	CCT motif -containing response regulator protein;(source:Araport11)	541.858	675.56	708.095	311.714	402.202	454.258	641.838	389.392	0.723406	5.61092e-08
TEA024513	AT1G21680	DPP6 N-terminal domain-like protein;(source:Araport11)	537.746	495.479	521.286	320.039	329.282	378.875	518.17	342.732	0.596024	5.77282e-08
TEA029337	AT1G12740	cytochrome P450, family 87, subfamily A, polypeptide 2;(source:Araport11)	140.863	136.333	149.447	75.8474	55.8298	68.5304	142.214	66.7358	1.08536	6.99755e-08
TEA033819	AT4G10720	Ankyrin repeat family protein;(source:Araport11)	168.624	127.176	199.263	73.9975	84.3143	73.4254	165.021	77.2457	1.10109	7.35622e-08
TEA007334	AT1G33590	Leucine-rich repeat (LRR) family protein;(source:Araport11)	226.203	205.517	217.944	131.346	84.3143	122.376	216.554	112.678	0.934057	8.24546e-08
TEA015017	AT5G50080	ethylene response factor 110;(source:Araport11)	774.23	703.03	838.862	531.857	431.826	570.76	772.041	511.481	0.592082	8.47545e-08
novel.14245	AT5G61380	CCT motif -containing response regulator protein;(source:Araport11)	553.169	664.369	694.752	349.638	418.154	461.111	637.43	409.634	0.640148	9.90459e-08
TEA027771	AT1G01490	Heavy metal transport/detoxification superfamily protein;(source:Araport11)	3148.33	2957.61	3641	1566.9	1556.4	2088.22	3248.98	1737.17	0.903211	1.20564e-07
novel.11652	AT1G16300	glyceraldehyde-3-phosphate dehydrogenase of plastid 2;(source:Araport11)	434.926	390.685	443.894	274.716	266.616	288.807	423.168	276.713	0.612724	1.39299e-07
TEA021204	AT1G35210	hypothetical protein;(source:Araport11)	176.849	168.89	190.367	101.747	101.405	66.5723	178.702	89.908	0.994319	1.66841e-07
novel.8909	AT4G10270	Wound-responsive family protein;(source:Araport11)	148.06	83.4276	88.0671	24.0492	29.624	52.8663	106.518	35.5131	1.58123	1.8566e-07
TEA019167	AT5G64810	WRKY DNA-binding protein 51;(source:Araport11)	227.231	201.447	191.257	94.3468	126.472	115.523	206.645	112.114	0.886257	1.87361e-07
TEA005542	AT5G38410	Ribulose bisphosphate carboxylase (small chain) family protein;(source:Araport11)	66.8326	77.3232	46.2575	16.6494	10.2544	24.4751	63.4711	17.1263	1.87172	2.01221e-07
TEA026704	AT3G50770	calmodulin-like 41;(source:Araport11)	56.5507	38.6616	52.4844	11.0996	11.3938	13.7061	49.2322	12.0665	2.02839	2.05386e-07
TEA005466	AT1G68940	Armadillo/beta-catenin-like repeat family protein;(source:Araport11)	76.0864	54.9401	65.8279	25.8991	20.5089	15.6641	65.6182	20.6907	1.66101	3.06897e-07
TEA013223	AT5G42900	cold regulated protein 27;(source:Araport11)	212.836	237.057	244.631	130.421	152.677	117.481	231.508	133.526	0.79931	4.16597e-07
novel.20897	AT2G44380	Cysteine/Histidine-rich C1 domain family protein;(source:Araport11)	57.5789	69.1839	58.7114	23.1242	12.5332	21.5381	61.8247	19.0652	1.68019	4.42741e-07
TEA030884	AT1G78955	camelliol C synthase 1;(source:Araport11)	172.737	267.579	148.558	93.4218	86.5931	101.817	196.291	93.9438	1.05882	4.7574e-07
TEA001413	AT2G14110	Haloacid dehalogenase-like hydrolase (HAD) superfamily protein;(source:Araport11)	99.7348	111.915	112.085	41.6236	50.1328	53.8453	107.912	48.5339	1.15658	4.82663e-07
TEA022839	AT5G40010	AAA-ATPase 1;(source:Araport11)	237.513	245.196	229.508	153.545	115.078	144.893	237.406	137.838	0.777987	5.63699e-07
TEA006867	AT4G28390	ADP/ATP carrier 3;(source:Araport11)	267.331	281.823	294.447	169.269	142.423	194.822	281.2	168.838	0.73261	5.80837e-07
TEA013610	AT1G05805	basic helix-loop-helix (bHLH) DNA-binding superfamily protein;(source:Araport11)	267.331	277.753	270.428	167.419	160.653	177.2	271.837	168.424	0.689276	5.85969e-07
TEA003587	AT2G01830	CHASE domain containing histidine kinase protein;(source:Araport11)	131.609	170.925	151.226	61.0479	92.29	76.3624	151.253	76.5668	0.990525	1.22563e-06
TEA027578	AT1G68320	myb domain protein 62;(source:Araport11)	241.626	268.596	298.894	122.096	146.98	192.864	269.705	153.98	0.810732	1.23305e-06
TEA023564	AT5G54610	ankyrin;(source:Araport11)	94.5939	55.9575	85.3984	32.3739	29.624	25.4541	78.6499	29.1507	1.43212	1.29208e-06
TEA020191	AT1G80840	WRKY DNA-binding protein 40;(source:Araport11)	143.947	178.047	160.122	73.9975	69.5024	103.775	160.705	82.4248	0.959931	1.33647e-06
TEA017817	AT3G50770	calmodulin-like 41;(source:Araport11)	212.836	196.36	240.183	123.021	129.89	130.208	216.46	127.706	0.76411	1.46106e-06
novel.22297	AT4G10270	Wound-responsive family protein;(source:Araport11)	115.158	81.3928	81.8401	47.1734	25.0664	37.2022	92.7969	36.4807	1.3317	1.48041e-06
TEA009521	AT3G51680	NAD(P)-binding Rossmann-fold superfamily protein;(source:Araport11)	102.819	128.194	102.3	46.2484	33.0421	64.6143	111.104	47.9683	1.20176	1.5121e-06
TEA024722	AT4G23180	cysteine-rich RLK (RECEPTOR-like protein kinase) 10;(source:Araport11)	64.7762	55.9575	79.1714	29.599	17.0907	22.5171	66.6351	23.069	1.52019	1.75228e-06
TEA009926	AT2G32030	Acyl-CoA N-acyltransferases (NAT) superfamily protein;(source:Araport11)	147.032	109.88	183.251	79.5473	62.6661	70.4884	146.721	70.9006	1.04824	1.78581e-06
novel.2368	AT4G26010	Peroxidase superfamily protein;(source:Araport11)	74.03	61.0446	75.6132	29.599	20.5089	28.3911	70.2293	26.1663	1.41585	1.83621e-06
TEA030676	AT1G35710	kinase family with leucine-rich repeat domain-containing protein;(source:Araport11)	181.99	167.873	193.036	109.146	97.9869	102.796	180.966	103.31	0.807721	2.10011e-06
TEA014316	AT1G26810	galactosyltransferase1;(source:Araport11)	129.552	105.811	119.202	42.5485	46.7147	73.4254	118.188	54.2295	1.12217	2.2725e-06
TEA031197	AT2G27880	Argonaute family protein;(source:Araport11)	198.441	192.29	152.116	92.4968	95.7082	111.607	180.949	99.9372	0.85334	2.38456e-06
TEA001007	AT4G27280	Calcium-binding EF-hand family protein;(source:Araport11)	376.319	277.753	364.722	221.067	207.368	217.339	339.598	215.258	0.65759	2.75357e-06
TEA016021	AT1G55930	CBS domain-containing protein / transporter associated domain-containing protein;(source:Araport11)	184.047	137.35	136.104	76.7724	77.478	86.1525	152.5	80.1343	0.925769	2.89685e-06
TEA004940	AT3G52170	DNA binding protein;(source:Araport11)	220.034	192.29	163.68	117.471	101.405	107.691	192.001	108.856	0.813352	3.30447e-06
TEA015219	AT1G44130	Eukaryotic aspartyl protease family protein;(source:Araport11)	266.302	236.039	308.68	166.494	141.283	185.032	270.34	164.27	0.717213	3.58055e-06
TEA033825	AT4G10720	Ankyrin repeat family protein;(source:Araport11)	253.964	245.196	290.888	165.569	160.653	173.284	263.349	166.502	0.662374	3.86823e-06
TEA007240	AT1G01490	Heavy metal transport/detoxification superfamily protein;(source:Araport11)	300.233	263.509	290.888	170.194	183.441	196.78	284.877	183.472	0.635792	4.02044e-06
novel.21977	AT3G54420	homolog of carrot EP3-3 chitinase;(source:Araport11)	374.263	489.374	372.729	284.89	238.131	279.016	412.122	267.346	0.6206	4.23481e-06
TEA020748	AT3G23250	myb domain protein 15;(source:Araport11)	54.4943	44.766	54.2636	15.7245	10.2544	21.5381	51.1746	15.839	1.67936	4.4521e-06
TEA005447	AT5G14370	CCT motif family protein;(source:Araport11)	176.849	222.813	228.619	142.445	103.684	113.565	209.427	119.898	0.800896	4.53833e-06
TEA023948	AT2G23610	methyl esterase 3;(source:Araport11)	372.206	341.85	307.79	237.717	233.573	197.759	340.615	223.016	0.609985	4.81426e-06
TEA003708	AT3G46210	Ribosomal protein S5 domain 2-like superfamily protein;(source:Araport11)	111.045	112.933	139.662	57.348	68.363	59.7193	121.213	61.8101	0.978694	5.28502e-06
TEA014414	AT3G29320	Glycosyl transferase, family 35;(source:Araport11)	149.088	187.203	166.349	99.8966	76.3387	102.796	167.547	93.0103	0.843186	6.21722e-06
TEA001906	AT1G14610	valyl-tRNA synthetase / valine-tRNA ligase (VALRS);(source:Araport11)	114.13	135.316	126.318	43.4735	62.6661	79.2994	125.255	61.813	1.02264	7.66384e-06
novel.20173	AT5G36930	Disease resistance protein (TIR-NBS-LRR class) family;(source:Araport11)	205.639	224.848	179.693	127.646	129.89	106.712	203.393	121.416	0.743785	8.42751e-06
TEA004832	AT3G13790	Glycosyl hydrolases family 32 protein;(source:Araport11)	95.6221	103.776	103.19	43.4735	41.0178	60.6983	100.863	48.3965	1.05613	9.43988e-06
TEA029340	AT1G12740	cytochrome P450, family 87, subfamily A, polypeptide 2;(source:Araport11)	110.017	98.6888	80.061	26.8241	41.0178	57.7613	96.2555	41.8677	1.2018	1.17214e-05
TEA001578	AT4G34131	UDP-glucosyl transferase 73B3;(source:Araport11)	144.975	118.02	176.134	84.1721	52.4116	87.1315	146.376	74.5717	0.966903	1.33351e-05
novel.2375	AT4G26010	Peroxidase superfamily protein;(source:Araport11)	68.889	63.0794	93.4045	28.674	17.0907	41.1182	75.1243	28.961	1.36604	1.33848e-05
TEA032473	AT5G46050	peptide transporter 3;(source:Araport11)	272.471	262.492	282.882	190.544	165.211	184.053	272.615	179.936	0.597163	1.46697e-05
TEA019241	AT5G44730	Haloacid dehalogenase-like hydrolase (HAD) superfamily protein;(source:Araport11)	73.0018	66.1316	72.0549	28.674	23.927	36.2232	70.3961	29.6081	1.24345	1.46898e-05
TEA026133	AT1G43800	Plant stearoyl-acyl-carrier-protein desaturase family protein;(source:Araport11)	365.009	272.666	169.018	69.3726	18.2301	48.9503	268.898	45.5177	2.55718	1.50154e-05
TEA000800	AT2G43980	inositol 1,3,4-trisphosphate 5/6-kinase 4;(source:Araport11)	201.526	181.099	185.03	119.321	109.381	121.397	189.218	116.699	0.694591	2.13368e-05
TEA033820	AT5G26170	WRKY DNA-binding protein 50;(source:Araport11)	110.017	60.0272	98.7419	44.3985	26.2058	44.0552	89.5953	38.2198	1.21962	2.48418e-05
novel.15337	AT4G10265	Wound-responsive family protein;(source:Araport11)	73.0018	71.2187	57.8218	33.2989	17.0907	31.3282	67.3474	27.2393	1.28822	2.84938e-05
TEA030674	AT5G27450	mevalonate kinase;(source:Araport11)	107.96	114.967	107.638	64.7478	36.4603	64.6143	110.188	55.2741	0.983033	3.21227e-05
TEA022097	AT1G65880	benzoyloxyglucosinolate 1;(source:Araport11)	47.2969	27.4701	34.6931	6.47478	7.97568	14.6851	36.4867	9.71185	1.90637	3.37896e-05
novel.12519	AT2G41480	peroxidase superfamily protein;(source:Araport11)	57.5789	57.9924	73.834	30.524	18.2301	28.3911	63.1351	25.7151	1.28631	3.65998e-05
TEA033161	AT5G47380	electron transporter, putative (Protein of unknown function, DUF547);(source:Araport11)	175.821	173.977	145.889	105.446	96.8475	95.9425	165.229	99.4122	0.729297	4.12134e-05
TEA007093	AT4G37320	cytochrome P450, family 81, subfamily D, polypeptide 5;(source:Araport11)	127.496	143.455	129.877	88.797	64.9448	72.4464	133.609	75.3961	0.818811	4.60143e-05
TEA008511	AT5G48230	acetoacetyl-CoA thiolase 2;(source:Araport11)	151.145	159.733	174.355	82.3222	67.2236	121.397	161.744	90.3141	0.836253	4.65313e-05
novel.8430	AT2G32030	Acyl-CoA N-acyltransferases (NAT) superfamily protein;(source:Araport11)	178.906	190.256	202.821	127.646	115.078	119.439	190.661	120.721	0.65861	4.94463e-05
TEA020545	AT5G24110	WRKY DNA-binding protein 30;(source:Araport11)	331.079	300.136	317.575	249.741	164.071	210.486	316.263	208.1	0.597726	5.11742e-05
TEA021893	AT3G51680	NAD(P)-binding Rossmann-fold superfamily protein;(source:Araport11)	154.229	166.855	196.594	117.471	97.9869	97.9005	172.56	104.453	0.723727	5.38842e-05
novel.931	AT5G36930	Disease resistance protein (TIR-NBS-LRR class) family;(source:Araport11)	215.921	260.457	201.932	146.145	157.235	132.166	226.103	145.182	0.639559	5.84375e-05
novel.21955	AT4G10270	Wound-responsive family protein;(source:Araport11)	186.103	129.211	140.552	77.6974	85.4537	97.9005	151.955	87.0172	0.80339	5.9507e-05
TEA010287	AT5G61380	CCT motif -containing response regulator protein;(source:Araport11)	228.259	232.987	235.735	160.945	137.865	162.515	232.327	153.775	0.592194	6.06915e-05
TEA005334	AT1G62300	WRKY family transcription factor;(source:Araport11)	88.4247	96.6539	113.865	59.198	28.4846	55.8033	99.6477	47.8286	1.04736	6.09384e-05
TEA003671	AT1G10340	Ankyrin repeat family protein;(source:Araport11)	92.5375	84.445	91.6254	41.6236	48.9935	47.9713	89.536	46.1961	0.958406	6.69893e-05
TEA025907	AT1G76690	12-oxophytodienoate reductase 2;(source:Araport11)	195.357	176.012	235.735	143.37	99.1263	129.229	202.368	123.908	0.703859	7.99405e-05
TEA030439	AT5G36110	cytochrome P450, family 716, subfamily A, polypeptide 1;(source:Araport11)	27.7612	24.4178	50.7053	9.24968	6.8363	11.7481	34.2948	9.27801	1.8832	8.04754e-05
novel.22341	AT1G77510	PDI-like 1-2;(source:Araport11)	157.314	155.664	125.429	86.947	99.1263	68.5304	146.135	84.8679	0.786069	8.13218e-05
TEA031330	AT3G62550	Adenine nucleotide alpha hydrolases-like superfamily protein;(source:Araport11)	265.274	178.047	161.901	93.4218	36.4603	53.8453	201.741	61.2425	1.71431	8.77626e-05
TEA003021	AT2G39740	Nucleotidyltransferase family protein;(source:Araport11)	180.962	166.855	180.582	92.4968	124.193	114.544	176.133	110.411	0.679469	9.41719e-05
TEA013240	AT3G04720	pathogenesis-related 4;(source:Araport11)	280.697	400.86	306.901	246.967	177.744	222.234	329.486	215.648	0.606633	0.000107005
novel.5184	AT3G57240	beta-1,3-glucanase 3;(source:Araport11)	167.596	365.25	172.576	81.3972	86.5931	77.3414	235.141	81.7772	1.52365	0.000114251
novel.15343	AT4G10265	Wound-responsive family protein;(source:Araport11)	84.3119	60.0272	51.5949	31.4489	20.5089	32.3072	65.3113	28.0883	1.20361	0.000126212
TEA005420	AT4G03500	Ankyrin repeat family protein;(source:Araport11)	38.0432	40.6964	43.5888	21.2743	9.11506	11.7481	40.7761	14.0458	1.51888	0.000159385
TEA030691	AT2G34930	disease resistance family protein / LRR family protein;(source:Araport11)	158.342	188.221	167.239	112.846	105.963	109.649	171.267	109.486	0.643884	0.000164424
novel.8431	AT2G32030	Acyl-CoA N-acyltransferases (NAT) superfamily protein;(source:Araport11)	191.244	209.586	206.38	133.195	95.7082	153.704	202.403	127.536	0.660149	0.000164449
TEA010460	AT1G13740	ABI five binding protein 2;(source:Araport11)	103.848	104.793	117.423	80.4723	43.2966	46.9922	108.688	56.9204	0.923814	0.000166762
TEA026804	AT1G76690	12-oxophytodienoate reductase 2;(source:Araport11)	121.327	164.82	177.024	98.9716	83.175	95.9425	154.39	92.6964	0.735186	0.000170579
TEA016182	AT2G40340	Integrase-type DNA-binding superfamily protein;(source:Araport11)	189.188	269.614	196.594	129.496	166.35	113.565	218.465	136.47	0.682849	0.000180963
TEA006070	AT2G37770	NAD(P)-linked oxidoreductase superfamily protein;(source:Araport11)	276.584	203.482	249.079	144.295	124.193	193.843	243.048	154.11	0.653864	0.000181163
TEA004881	AT2G38100	proton-dependent oligopeptide transport (POT) family protein;(source:Araport11)	26.7331	48.8357	26.687	11.0996	7.97568	11.7481	34.0852	10.2745	1.71735	0.000186195
TEA008601	AT5G25930	kinase family with leucine-rich repeat domain-containing protein;(source:Araport11)	120.299	144.472	185.03	98.0467	69.5024	93.9845	149.934	87.1778	0.779652	0.000193731
TEA030593	AT5G39040	transporter associated with antigen processing protein 2;(source:Araport11)	47.2969	46.8009	50.7053	21.2743	17.0907	21.5381	48.2677	19.9677	1.26811	0.0001942
TEA017663	AT5G24910	cytochrome P450, family 714, subfamily A, polypeptide 1;(source:Araport11)	86.3683	164.82	94.2941	71.2226	43.2966	57.7613	115.161	57.4268	0.994336	0.000201784
TEA026048	AT2G34930	disease resistance family protein / LRR family protein;(source:Araport11)	95.6221	114.967	100.521	53.6482	48.9935	69.5094	103.703	57.3837	0.849548	0.000204276
TEA031800	AT3G02550	LOB domain-containing protein 41;(source:Araport11)	230.316	145.49	153.895	119.321	102.544	95.9425	176.567	105.936	0.733188	0.000227728
TEA000588	AT2G41690	heat shock transcription factor B3;(source:Araport11)	135.722	214.673	169.907	105.446	95.7082	116.502	173.434	105.885	0.709524	0.000231291
TEA014324	AT5G39670	Calcium-binding EF-hand family protein;(source:Araport11)	134.693	103.776	138.772	72.1475	59.2479	86.1525	125.747	72.516	0.790663	0.000232285
novel.23458	AT4G10265	Wound-responsive family protein;(source:Araport11)	63.748	66.1316	40.9201	32.3739	14.812	22.5171	56.9333	23.2343	1.27274	0.000247288
TEA011967	AT1G49030	PLAC8 family protein;(source:Araport11)	87.3965	86.4798	89.8463	55.4981	26.2058	50.9083	87.9075	44.2041	0.977623	0.000249125
TEA017379	AT1G68990	male gametophyte defective 3;(source:Araport11)	197.413	188.221	165.459	131.346	103.684	121.397	183.698	118.809	0.622206	0.000249255
TEA027301	AT3G22370	alternative oxidase 1A;(source:Araport11)	120.299	94.6191	67.6071	52.7232	50.1328	43.0762	94.175	48.6441	0.948438	0.000267096
TEA011824	AT2G45240	methionine aminopeptidase 1A;(source:Araport11)	224.146	318.449	226.84	172.044	154.956	184.053	256.478	170.351	0.586856	0.000309099
novel.2202	AT3G05550	Hypoxia-responsive family protein;(source:Araport11)	129.552	117.002	125.429	75.8474	70.6417	80.2784	123.995	75.5892	0.712078	0.00032758
TEA033396	AT1G19180	jasmonate-zim-domain protein 1;(source:Araport11)	205.639	183.134	218.833	156.32	109.381	132.166	202.535	132.622	0.606006	0.000337434
TEA014664	AT1G14670	Endomembrane protein 70 protein family;(source:Araport11)	84.3119	86.4798	78.2819	39.7736	53.551	41.1182	83.0246	44.8143	0.896259	0.000341898
TEA003699	AT5G47220	ethylene responsive element binding factor 2;(source:Araport11)	86.3683	49.8531	94.2941	33.2989	28.4846	46.9922	76.8385	36.2586	1.08137	0.000346223
TEA025185	AT2G48020	Major facilitator superfamily protein;(source:Araport11)	572.704	864.798	528.403	370.912	312.191	385.728	655.302	356.277	0.878093	0.000366867
TEA018906	AT3G53150	UDP-glucosyl transferase 73D1;(source:Araport11)	58.6071	63.0794	86.288	27.7491	41.0178	34.2652	69.3248	34.344	1.02608	0.000409029
novel.5194	AT3G57240	beta-1,3-glucanase 3;(source:Araport11)	202.554	386.616	168.128	110.071	68.363	86.1525	252.433	88.1956	1.51455	0.000415062
novel.14625	AT1G60810	ATP-citrate lyase A-2;(source:Araport11)	166.567	171.942	169.907	105.446	102.544	127.271	169.472	111.754	0.599003	0.000478
TEA016313	AT1G29750	receptor-like kinase in flowers 1;(source:Araport11)	134.693	151.594	182.361	104.521	102.544	93.0055	156.216	100.024	0.646551	0.0004914
novel.23461	AT4G10265	Wound-responsive family protein;(source:Araport11)	66.8326	59.0098	34.6931	25.8991	11.3938	27.4121	53.5118	21.5684	1.28957	0.000516808
TEA013908	AT3G15660	glutaredoxin 4;(source:Araport11)	366.037	242.144	262.422	173.894	240.41	154.683	290.201	189.662	0.617452	0.000534565
TEA007750	AT5G38280	PR5-like receptor kinase;(source:Araport11)	56.5507	43.7486	48.9262	21.2743	18.2301	27.4121	49.7418	22.3055	1.15077	0.000611332
novel.22244	AT2G04865	Aminotransferase-like, plant mobile domain family protein;(source:Araport11)	75.0582	69.1839	69.3862	34.2238	43.2966	36.2232	71.2094	37.9145	0.914762	0.000615516
TEA024521	AT1G03220	Eukaryotic aspartyl protease family protein;(source:Araport11)	3250.12	4339.25	3570.72	2710.16	1968.85	2551.29	3720.03	2410.1	0.625906	0.000646358
TEA015563	AT5G60710	Zinc finger (C3HC4-type RING finger) family protein;(source:Araport11)	99.7348	128.194	104.079	62.8979	69.5024	67.5514	110.669	66.6505	0.732545	0.00064637
TEA013112	AT3G02550	LOB domain-containing protein 41;(source:Araport11)	66.8326	53.9227	32.0244	21.2743	20.5089	23.4961	50.9266	21.7598	1.21899	0.000662702
TEA022498	AT2G38100	proton-dependent oligopeptide transport (POT) family protein;(source:Araport11)	55.5225	43.7486	61.3801	32.3739	20.5089	21.5381	53.5504	24.807	1.10315	0.000800218
novel.16777	AT2G28430	zinc finger, C3HC4 type family protein;(source:Araport11)	89.4529	186.186	190.367	89.7219	84.3143	94.9635	155.335	89.6666	0.794298	0.000820321
TEA020236	AT3G09220	laccase 7;(source:Araport11)	65.8044	54.9401	76.5027	42.5485	29.624	27.4121	65.7491	33.1949	0.982154	0.000855147
novel.2197	AT3G05550	Hypoxia-responsive family protein;(source:Araport11)	117.214	112.933	120.981	65.6728	77.478	77.3414	117.043	73.4974	0.674845	0.000888797
TEA010155	AT3G16830	TOPLESS-related 2;(source:Araport11)	125.44	183.134	72.9445	78.6223	68.363	57.7613	127.173	68.2489	0.892657	0.00097307
novel.22305	AT4G10270	Wound-responsive family protein;(source:Araport11)	88.4247	68.1665	55.1531	31.4489	35.3209	43.0762	70.5814	36.6153	0.943303	0.00100337
TEA006586	AT5G13080	WRKY DNA-binding protein 75;(source:Araport11)	141.891	199.412	179.693	118.396	102.544	124.334	173.665	115.091	0.591253	0.00104619
TEA009837	AT1G78850	D-mannose binding lectin protein with Apple-like carbohydrate-binding domain-containing protein;(source:Araport11)	85.3401	64.0968	114.754	49.9483	38.739	54.8243	88.0637	47.8372	0.879378	0.00104996
novel.15625	AT2G40270	Protein kinase family protein;(source:Araport11)	113.101	141.42	118.312	88.797	62.6661	80.2784	124.278	77.2472	0.678413	0.00111692
TEA027359	AT5G05340	Peroxidase superfamily protein;(source:Araport11)	45.2405	33.5745	41.8096	18.4994	14.812	18.6011	40.2082	17.3041	1.21078	0.00115447
TEA020498	AT1G61390	S-locus lectin protein kinase family protein;(source:Araport11)	30.8458	34.5919	56.9323	17.5744	14.812	18.6011	40.79	16.9958	1.26507	0.00122845
TEA031188	AT5G18840	Major facilitator superfamily protein;(source:Araport11)	124.412	190.256	129.877	103.596	83.175	93.0055	148.181	93.259	0.662758	0.00124383
TEA003140	AT2G28260	cyclic nucleotide-gated channel 15;(source:Araport11)	37.015	25.4352	28.4661	6.47478	15.9514	10.7691	30.3055	11.0651	1.47439	0.00139298
TEA031891	AT5G66900	Disease resistance protein (CC-NBS-LRR class) family;(source:Araport11)	58.6071	61.0446	77.3923	27.7491	21.6483	48.9503	65.6813	32.7825	0.997272	0.00149524
TEA014867	AT2G29110	glutamate receptor 2.8;(source:Araport11)	137.778	121.072	175.245	97.1217	79.7568	102.796	144.698	93.2247	0.633578	0.00150549
TEA019863	AT1G42960	inner membrane localized protein;(source:Araport11)	74.03	96.6539	104.079	36.9987	69.5024	50.9083	91.5878	52.4698	0.817663	0.00168367
TEA025363	AT4G20840	FAD-binding Berberine family protein;(source:Araport11)	75.0582	90.5495	99.6315	60.123	42.1572	53.8453	88.4131	52.0418	0.759705	0.00191397
TEA000374	AT5G66800	membrane-associated kinase regulator-like protein;(source:Araport11)	153.201	144.472	152.116	93.4218	83.175	122.376	149.93	99.6575	0.585592	0.00192236
TEA023503	AT2G29420	glutathione S-transferase tau 7;(source:Araport11)	80.1992	68.1665	84.5088	34.2238	42.1572	55.8033	77.6248	44.0614	0.819692	0.00198612
TEA021431	AT5G01210	HXXXD-type acyl-transferase family protein;(source:Araport11)	113.101	92.5843	131.656	76.7724	42.1572	80.2784	112.447	66.4027	0.752085	0.00201448
novel.1728	AT3G10620	nudix hydrolase homolog 26;(source:Araport11)	124.412	141.42	121.871	84.1721	78.6174	93.0055	129.234	85.265	0.596722	0.00204146
TEA032930	AT2G44360	ecotropic viral integration site protein;(source:Araport11)	107.96	125.141	107.638	68.4477	80.8962	70.4884	113.58	73.2774	0.635229	0.00210947
TEA011020	AT2G22480	phosphofructokinase 5;(source:Araport11)	87.3965	96.6539	106.748	62.8979	62.6661	55.8033	96.9328	60.4557	0.683926	0.0022293
TEA003739	AT1G74170	receptor like protein 13;(source:Araport11)	32.9022	38.6616	23.1287	14.7995	14.812	6.85304	31.5642	12.1548	1.37715	0.00224215
TEA014275	AT5G62520	similar to RCD one 5;(source:Araport11)	40.0996	41.7138	31.1348	18.4994	15.9514	15.6641	37.6494	16.7049	1.1659	0.00224872
TEA016947	AT2G03090	expansin A15;(source:Araport11)	46.2687	37.6442	60.4905	15.7245	12.5332	35.2442	48.1345	21.1673	1.17978	0.00226755
TEA020442	AT5G60980	Nuclear transport factor 2 (NTF2) family protein with RNA binding (RRM-RBD-RNP motifs) domain-containing protein;(source:Araport11)	82.2555	67.1491	58.7114	49.0233	31.9027	32.3072	69.372	37.7444	0.867236	0.00236727
TEA009049	AT5G57010	calmodulin-binding family protein;(source:Araport11)	126.468	129.211	154.785	100.822	69.5024	97.9005	136.821	89.4081	0.608946	0.00237154
TEA025573	AT1G42480	TLR4 regulator/MIR-interacting MSAP protein;(source:Araport11)	117.214	158.716	152.116	60.123	105.963	104.754	142.682	90.2797	0.668039	0.00238034
novel.25149	AT4G13850	glycine-rich RNA-binding protein 2;(source:Araport11)	85.3401	92.5843	102.3	73.0725	54.6904	32.3072	93.4082	53.3567	0.806577	0.00238309
novel.16870	AT3G49890	hypothetical protein;(source:Araport11)	131.609	122.089	135.214	86.0221	75.1993	96.9215	129.637	86.0476	0.588363	0.00239916
TEA006949	AT1G75800	Pathogenesis-related thaumatin superfamily protein;(source:Araport11)	56.5507	74.2709	81.8401	43.4735	38.739	38.1812	70.8873	40.1312	0.821915	0.00243828
TEA024645	AT5G14570	high affinity nitrate transporter 2.7;(source:Araport11)	92.5375	126.159	99.6315	71.2226	56.9691	70.4884	106.109	66.2267	0.674319	0.00244778
TEA001458	AT1G31860	histidine biosynthesis bifunctional protein (HISIE);(source:Araport11)	92.5375	131.246	121.871	77.6974	71.7811	72.4464	115.218	73.975	0.639213	0.00261913
TEA005919	AT5G60900	receptor-like protein kinase 1;(source:Araport11)	65.8044	61.0446	58.7114	45.3235	22.7877	29.3702	61.8535	32.4938	0.914231	0.00262396

## Sheet: 24down
Gene ID	Arabidopsis ID	Description	T24n-1	T24h-2	T24h-3	C24h-1	C24h-2	C24-3	T24h	C24h	Log2 FC	Pvalue
novel.23330	AT5G59845	Gibberellin-regulated family protein;(source:Araport11)	130.972	101.581	87.0058	531.646	391.699	530.791	106.52	484.712	-2.18815	3.73e-35
TEA013315	AT5G07990	Cytochrome P450 superfamily protein;(source:Araport11)	453.365	308.932	335.861	1414.32	1042.2	1233.45	366.053	1229.99	-1.74843	3.94e-33
TEA011370	AT2G46810	basic helix-loop-helix (bHLH) DNA-binding superfamily protein;(source:Araport11)	71.5309	36.653	50.5195	318.375	251.807	287.71	52.9011	285.964	-2.4324	3.06e-30
novel.17384	AT3G25810	Terpenoid cyclases/Protein prenyltransferases superfamily protein;(source:Araport11)	57.4262	28.2751	32.7441	209.189	302.768	273.467	39.4818	261.808	-2.73001	6.35e-30
novel.23337	AT5G59845	Gibberellin-regulated family protein;(source:Araport11)	157.166	95.2977	85.1347	542.87	402.691	514.649	112.533	486.737	-2.11447	9.84e-28
novel.2051	AT3G47070	thylakoid soluble phosphoprotein;(source:Araport11)	122.912	96.3449	96.3613	460.215	334.743	602.006	105.206	465.655	-2.14708	1.76e-27
TEA017457	AT1G09750	Eukaryotic aspartyl protease family protein;(source:Araport11)	3564.45	2558.38	3276.28	8641.03	6590.94	9839.1	3133.04	8357.02	-1.41534	3.09e-25
TEA016229	AT4G17090	chloroplast beta-amylase;(source:Araport11)	118.882	83.7782	88.8769	426.541	292.775	406.402	97.1791	375.239	-1.94932	3.49e-25
novel.13782	AT1G76140	Prolyl oligopeptidase family protein;(source:Araport11)	11.0822	5.23614	4.67773	170.412	87.9325	145.279	6.99871	134.541	-4.27023	4.38e-25
TEA009009	AT1G09155	phloem protein 2-B15;(source:Araport11)	57.4262	34.5585	26.1953	264.292	186.857	227.889	39.3933	226.346	-2.52678	1.63e-24
TEA015452	AT3G48200	transmembrane protein;(source:Araport11)	121.905	97.3922	57.0683	419.398	329.747	473.819	92.1217	407.655	-2.15039	1.96e-24
TEA017061	AT2G13360	alanine:glyoxylate aminotransferase;(source:Araport11)	2333.32	1992.87	1998.33	4398.07	4077.87	5362.98	2108.17	4612.97	-1.12985	2.42e-24
novel.13783	AT1G76140	Prolyl oligopeptidase family protein;(source:Araport11)	4.02991	2.09445	4.67773	154.085	83.9356	150.027	3.6007	129.349	-5.15148	6.45e-24
TEA015250	AT2G32150	Haloacid dehalogenase-like hydrolase (HAD) superfamily protein;(source:Araport11)	163.211	119.384	97.2968	465.317	379.708	419.695	126.631	421.574	-1.73726	4.09e-23
novel.20534	AT4G38770	proline-rich protein 4;(source:Araport11)	129.965	65.9753	72.0371	369.397	321.753	376.016	89.3256	355.722	-1.99433	1.96e-22
TEA027582	AT1G75290	NAD(P)-binding Rossmann-fold superfamily protein;(source:Araport11)	146.084	97.3922	84.1992	532.666	421.676	331.388	109.225	428.577	-1.9732	3.29e-22
TEA023243	AT3G53260	phenylalanine ammonia-lyase 2;(source:Araport11)	204.518	153.942	138.461	472.461	462.645	453.878	165.64	462.995	-1.48426	4.1e-22
TEA004752	AT1G60470	galactinol synthase 4;(source:Araport11)	261.944	181.17	220.789	668.384	515.604	667.524	221.301	617.171	-1.47896	6.23e-22
TEA027331	AT4G23980	auxin response factor 9;(source:Araport11)	436.238	312.074	320.892	930.635	823.368	856.482	356.401	870.162	-1.28791	7.87e-22
TEA015668	AT1G60950	2Fe-2S ferredoxin-like superfamily protein;(source:Araport11)	1591.81	1063.98	1191.89	3363.35	2668.95	3440.17	1282.56	3157.49	-1.29974	9.17e-22
TEA011570	AT5G45950	GDSL-like Lipase/Acylhydrolase superfamily protein;(source:Araport11)	337.505	180.123	214.24	795.938	731.438	728.294	243.956	751.89	-1.62368	1.71e-21
novel.23740	AT3G04290	Li-tolerant lipase 1;(source:Araport11)	234.742	160.226	199.271	521.441	497.618	532.69	198.08	517.25	-1.38374	2.69e-21
TEA029017	AT5G40330	myb domain protein 23;(source:Araport11)	34.2542	21.9918	21.5176	194.903	134.896	138.632	25.9212	156.144	-2.59158	3.36e-21
TEA012987	AT1G64500	Glutaredoxin family protein;(source:Araport11)	513.813	458.686	409.769	1163.29	902.307	1264.78	460.756	1110.13	-1.26945	5.23e-21
TEA022478	AT2G26080	glycine decarboxylase P-protein 2;(source:Araport11)	1435.65	1100.64	1084.3	2782.72	2285.25	3056.56	1206.86	2708.17	-1.16628	4.23e-20
TEA027103	AT5G07030	Eukaryotic aspartyl protease family protein;(source:Araport11)	1441.7	1009.53	1153.53	3243.96	2337.21	2880.89	1201.59	2820.69	-1.23097	5.52e-20
TEA027830	AT1G67940	non-intrinsic ABC protein 3;(source:Araport11)	47.3514	57.5975	60.8105	225.516	177.863	210.797	55.2531	204.725	-1.88817	1.15e-19
TEA023340	AT5G13930	Chalcone and stilbene synthase family protein;(source:Araport11)	219.63	145.565	133.783	514.298	429.67	515.598	166.326	486.522	-1.54976	1.56e-19
TEA009452	AT1G56190	Phosphoglycerate kinase family protein;(source:Araport11)	1519.28	1138.34	1229.31	3039.87	2354.19	3079.35	1295.64	2824.47	-1.12432	2.7e-19
TEA011923	AT1G44575	Chlorophyll A-B binding family protein;(source:Araport11)	1139.46	846.16	800.828	2484.75	1793.62	2329.21	928.815	2202.53	-1.24593	4.56e-19
TEA016760	AT1G76140	Prolyl oligopeptidase family protein;(source:Araport11)	33.2467	10.4723	26.1953	590.831	324.751	473.819	23.3048	463.133	-4.30937	5.44e-19
TEA015178	AT4G00430	plasma membrane intrinsic protein 1;(source:Araport11)	1163.64	847.207	915.9	2245.97	1845.58	2553.3	975.581	2214.95	-1.18304	5.44e-19
TEA024955	AT1G23000	Heavy metal transport/detoxification superfamily protein;(source:Araport11)	393.923	269.137	338.668	886.756	686.473	851.734	333.91	808.321	-1.27472	1.62e-18
TEA005702	AT4G20430	Subtilase family protein;(source:Araport11)	270.004	154.99	188.98	608.178	496.619	690.313	204.658	598.37	-1.54772	1.87e-18
novel.17768	AT2G39730	rubisco activase;(source:Araport11)	2152.98	1890.25	1737.31	3566.41	3267.49	3912.09	1926.84	3582	-0.894809	5.93e-18
TEA015891	AT5G13870	xyloglucan endotransglucosylase/hydrolase 5;(source:Araport11)	180.338	96.3449	166.527	456.134	416.68	432.039	147.737	434.951	-1.55486	6.24e-18
TEA014717	AT1G63940	monodehydroascorbate reductase 6;(source:Araport11)	1266.4	1230.49	1265.79	2376.59	2017.45	2583.69	1254.23	2325.91	-0.891065	7.68e-18
novel.14889	AT3G18280	Bifunctional inhibitor/lipid-transfer protein/seed storage 2S albumin superfamily protein;(source:Araport11)	752.585	529.897	569.748	1335.75	1205.07	1463.24	617.41	1334.69	-1.11234	1.69e-17
TEA023872	AT1G44575	Chlorophyll A-B binding family protein;(source:Araport11)	85.6355	53.4086	75.7792	265.313	194.85	309.549	71.6078	256.571	-1.83935	2.18e-17
TEA007810	AT1G29980	choice-of-anchor C domain protein, putative (Protein of unknown function, DUF642);(source:Araport11)	214.593	169.651	182.432	504.094	385.704	536.488	188.892	475.429	-1.33179	2.81e-17
TEA005879	AT1G67750	Pectate lyase family protein;(source:Araport11)	313.325	201.068	238.564	581.647	574.559	733.042	250.986	629.749	-1.3272	5.53e-17
TEA018404	AT3G54050	high cyclic electron flow 1;(source:Araport11)	483.589	351.868	322.763	920.431	787.395	1008.41	386.074	905.411	-1.23053	5.64e-17
TEA008006	AT5G15780	Pollen Ole e 1 allergen and extensin family protein;(source:Araport11)	859.378	759.24	740.953	1731.67	1330.98	2029.16	786.523	1697.27	-1.10999	1.29e-16
TEA023163	AT4G28080	Tetratricopeptide repeat (TPR)-like superfamily protein;(source:Araport11)	1569.65	1376.06	1341.57	3265.39	2292.24	3156.26	1429.09	2904.63	-1.02337	2.27e-16
TEA025681	AT4G25780	CAP (Cysteine-rich secretory proteins, Antigen 5, and Pathogenesis-related 1 protein) superfamily protein;(source:Araport11)	87.6505	34.5585	50.5195	212.25	212.837	301.953	57.5762	242.346	-2.07323	2.59e-16
TEA008582	AT5G66500	Tetratricopeptide repeat (TPR)-like superfamily protein;(source:Araport11)	173.286	157.084	167.463	455.113	335.742	408.301	165.944	399.719	-1.26772	2.66e-16
TEA006411	AT1G18250	Pathogenesis-related thaumatin superfamily protein;(source:Araport11)	58.4337	28.2751	39.2929	221.434	147.886	165.219	42.0006	178.18	-2.08263	4.43e-16
TEA019348	AT1G44575	Chlorophyll A-B binding family protein;(source:Araport11)	161.196	103.676	130.041	391.846	305.765	553.58	131.638	417.064	-1.6636	4.71e-16
TEA015791	AT1G19640	jasmonic acid carboxyl methyltransferase;(source:Araport11)	5133.1	4165.87	3647.69	8360.41	7529.22	8520.19	4315.55	8136.61	-0.91501	6.02e-16
TEA031642	AT5G45950	GDSL-like Lipase/Acylhydrolase superfamily protein;(source:Araport11)	79.5907	38.7474	40.2285	205.107	178.863	234.536	52.8555	206.168	-1.96545	8.31e-16
TEA028345	AT5G12080	mechanosensitive channel of small conductance-like 10;(source:Araport11)	113.845	74.3531	88.8769	264.292	234.82	281.063	92.3583	260.058	-1.49296	1.33e-15
TEA021609	AT5G15720	GDSL-motif lipase 7;(source:Araport11)	99.7402	48.1725	43.0351	236.74	232.821	247.829	63.6493	239.13	-1.91198	1.41e-15
TEA028194	AT5G35630	glutamine synthetase 2;(source:Araport11)	1811.44	1421.09	1415.48	3095.99	2573.02	3153.41	1549.34	2940.81	-0.924698	1.41e-15
TEA009091	AT5G05730	anthranilate synthase alpha subunit 1;(source:Araport11)	36.2692	20.9445	19.6465	146.942	122.906	105.399	25.6201	125.082	-2.28908	1.56e-15
TEA018839	AT4G37930	serine transhydroxymethyltransferase 1;(source:Araport11)	2427.01	1816.94	1843.96	3878.67	3484.32	4248.23	2029.3	3870.41	-0.931618	2.29e-15
TEA025337	AT2G16990	Major facilitator superfamily protein;(source:Araport11)	288.138	223.059	196.465	566.34	482.629	559.277	235.888	536.082	-1.18559	2.48e-15
TEA004431	AT3G29240	PPR containing protein (DUF179);(source:Araport11)	279.071	219.918	213.305	602.056	458.648	543.135	237.431	534.613	-1.17141	3.26e-15
TEA006794	AT1G09340	chloroplast RNA binding protein;(source:Araport11)	529.933	331.971	376.09	1112.27	792.392	1085.32	412.665	996.661	-1.27211	3.76e-15
TEA030430	AT5G06290	2-cysteine peroxiredoxin B;(source:Araport11)	330.452	202.115	205.82	739.814	521.599	678.919	246.129	646.777	-1.39423	3.79e-15
TEA011048	AT2G35490	Plastid-lipid associated protein PAP / fibrillin family protein;(source:Araport11)	122.912	98.4394	87.9413	331.641	240.815	277.265	103.098	283.24	-1.45916	3.99e-15
TEA017140	AT4G21960	Peroxidase superfamily protein;(source:Araport11)	2061.3	1670.33	1598.85	3237.83	3476.33	2945.46	1776.82	3219.88	-0.857777	4.24e-15
TEA007194	AT5G62570	Calmodulin binding protein-like protein;(source:Araport11)	331.46	285.893	313.408	592.872	574.559	649.483	310.254	605.638	-0.964821	4.34e-15
TEA029228	AT3G18080	B-S glucosidase 44;(source:Araport11)	456.387	402.135	417.254	1013.29	741.431	824.198	425.259	859.639	-1.01504	6.22e-15
TEA032109	AT1G10970	zinc transporter;(source:Araport11)	268.996	218.871	198.336	633.689	425.673	612.451	228.734	557.271	-1.2856	7e-15
TEA006921	AT1G64720	Polyketide cyclase/dehydrase and lipid transport superfamily protein;(source:Araport11)	2034.1	1643.1	1699.89	3338.86	2833.82	3461.06	1792.36	3211.25	-0.84134	8.66e-15
novel.17763	AT2G39730	rubisco activase;(source:Araport11)	2203.35	1733.16	1557.68	3452.13	3197.54	3803.84	1831.4	3484.5	-0.928288	9.28e-15
TEA030098	AT4G09650	F-type H+-transporting ATPase subunit delta;(source:Araport11)	686.092	460.78	489.291	1366.36	987.242	1346.44	545.388	1233.35	-1.17735	1.02e-14
TEA004926	AT5G58330	lactate/malate dehydrogenase family protein;(source:Araport11)	3087.92	2420.14	2179.82	4881.75	4404.62	5564.28	2562.63	4950.22	-0.950072	1.22e-14
TEA013500	AT2G40610	expansin A8;(source:Araport11)	49.3664	41.8891	54.2617	145.922	162.875	313.347	48.5057	207.381	-2.09541	1.25e-14
TEA009332	AT3G52740	hypothetical protein;(source:Araport11)	33.2467	30.3696	36.4863	141.84	112.913	130.086	33.3675	128.28	-1.93999	1.36e-14
TEA022960	AT1G61720	NAD(P)-binding Rossmann-fold superfamily protein;(source:Araport11)	123.92	116.242	113.201	264.292	276.787	289.609	117.788	276.896	-1.23396	1.75e-14
TEA006436	AT4G01370	MAP kinase 4;(source:Araport11)	579.299	482.772	591.265	1274.52	912.299	1514.51	551.112	1233.78	-1.1624	2.27e-14
TEA016248	AT1G32470	Single hybrid motif superfamily protein;(source:Araport11)	676.017	533.039	484.613	1253.09	977.25	1244.84	564.556	1158.39	-1.0375	2.42e-14
TEA029372	AT1G70580	alanine-2-oxoglutarate aminotransferase 2;(source:Araport11)	1180.76	823.121	798.021	1946.99	1696.7	2150.7	933.968	1931.46	-1.04856	3.36e-14
TEA003342	AT2G39730	rubisco activase;(source:Araport11)	4166.92	2968.89	2818.8	6750.16	5776.56	7242.11	3318.21	6589.61	-0.989895	3.85e-14
TEA010659	AT1G72210	basic helix-loop-helix (bHLH) DNA-binding superfamily protein;(source:Araport11)	271.011	256.571	241.371	536.748	453.652	589.662	256.318	526.687	-1.03997	3.99e-14
TEA023333	AT5G13930	Chalcone and stilbene synthase family protein;(source:Araport11)	20.1495	31.4168	16.8398	128.575	115.911	87.3574	22.8021	110.614	-2.28568	4.19e-14
TEA007676	AT2G19170	subtilisin-like serine protease 3;(source:Araport11)	364.707	301.602	258.211	780.631	562.568	678.919	308.173	674.039	-1.12994	6.7e-14
TEA032100	AT1G76080	chloroplastic drought-induced stress protein of 32 kD;(source:Araport11)	2554.96	1820.08	1916	4397.05	3469.34	4244.43	2097.01	4036.94	-0.944951	8e-14
novel.23685	AT3G21055	photosystem II subunit T;(source:Araport11)	804.974	579.117	580.974	1329.62	1156.11	1435.7	655.022	1307.15	-0.997139	8.15e-14
TEA026941	AT2G39730	rubisco activase;(source:Araport11)	7012.04	5331.44	5184.8	10478.8	9648.59	11419.1	5842.76	10515.5	-0.84786	9.21e-14
TEA011930	AT5G14450	GDSL-like Lipase/Acylhydrolase superfamily protein;(source:Araport11)	164.219	115.195	121.621	381.642	297.771	308.599	133.678	329.338	-1.3005	9.9e-14
TEA003662	AT1G21880	lysm domain GPI-anchored protein 1 precursor;(source:Araport11)	42.314	29.3224	29.0019	142.861	103.92	144.33	33.5461	130.37	-1.95991	1.11e-13
TEA027818	AT1G64770	NDH-dependent cyclic electron flow 1;(source:Araport11)	143.062	98.4394	86.0703	357.152	238.817	334.237	109.19	310.068	-1.50734	1.24e-13
TEA025159	AT3G14420	Aldolase-type TIM barrel family protein;(source:Araport11)	837.213	674.414	702.595	1403.1	1179.09	1444.24	738.074	1342.15	-0.862814	1.62e-13
TEA026320	AT5G51010	Rubredoxin-like superfamily protein;(source:Araport11)	90.6729	53.4086	67.3593	214.291	182.86	217.444	70.4803	204.865	-1.53841	2.1e-13
TEA023790	AT3G51240	flavanone 3-hydroxylase;(source:Araport11)	190.413	140.328	147.816	359.192	334.743	364.622	159.519	352.852	-1.14555	2.13e-13
TEA033573	AT1G79040	photosystem II subunit R;(source:Araport11)	100.748	74.3531	65.4882	264.292	175.865	345.631	80.1964	261.929	-1.70983	2.96e-13
novel.9635	AT3G20340	protein expression protein;(source:Araport11)	145.077	135.092	120.685	315.314	341.738	263.971	133.618	307.008	-1.20072	3.86e-13
TEA012017	AT2G28190	copper/zinc superoxide dismutase 2;(source:Araport11)	143.062	163.367	135.654	361.233	276.787	380.764	147.361	339.595	-1.20632	4.57e-13
TEA023186	AT1G11860	Glycine cleavage T-protein family;(source:Araport11)	1099.16	907.946	988.872	1848	1532.82	1769.94	998.659	1716.92	-0.781597	4.75e-13
TEA024832	AT3G60160	multidrug resistance-associated protein 9;(source:Araport11)	137.017	78.5421	103.846	296.946	236.818	327.59	106.468	287.118	-1.43043	6.48e-13
TEA029083	AT4G33010	glycine decarboxylase P-protein 1;(source:Araport11)	2118.72	1555.13	1511.84	3352.12	2837.82	3603.49	1728.57	3264.48	-0.917453	6.92e-13
TEA008874	AT3G48280	cytochrome P450, family 71, subfamily A, polypeptide 25;(source:Araport11)	2832.02	1972.98	2205.08	4227.65	3929.98	4421.04	2336.69	4192.89	-0.843465	8.29e-13
novel.23933	AT4G28660	photosystem II reaction center PSB28 protein;(source:Araport11)	176.308	100.534	110.394	397.969	267.794	419.695	129.079	361.819	-1.48749	1.05e-12
TEA026529	AT5G17300	Homeodomain-like superfamily protein;(source:Araport11)	198.473	193.737	268.502	434.705	447.656	533.64	220.237	472	-1.0978	1.07e-12
TEA019090	AT5G07010	sulfotransferase 2A;(source:Araport11)	85.6355	71.2115	69.2304	201.025	181.86	201.302	75.3591	194.729	-1.37052	1.13e-12
TEA023955	AT2G26500	cytochrome b6f complex subunit (petM);(source:Araport11)	326.423	194.784	209.562	585.729	489.624	627.644	243.59	567.665	-1.22098	1.24e-12
TEA030607	AT1G18650	plasmodesmata callose-binding protein 3;(source:Araport11)	304.258	228.296	210.498	531.646	464.643	555.479	247.684	517.256	-1.06345	1.55e-12
TEA005768	AT2G36145	hypothetical protein;(source:Araport11)	294.183	245.051	246.049	567.361	454.651	521.296	261.761	514.436	-0.974866	1.68e-12
TEA003922	AT1G54780	thylakoid lumen 18.3 kDa protein;(source:Araport11)	333.475	244.004	237.629	597.974	491.623	597.258	271.703	562.285	-1.0499	2.13e-12
TEA022806	AT2G02850	plantacyanin;(source:Araport11)	2321.23	1671.38	1686.79	3206.2	3489.32	3405.04	1893.13	3366.85	-0.830729	2.33e-12
TEA006075	AT3G28040	Leucine-rich receptor-like protein kinase family protein;(source:Araport11)	207.54	209.445	174.012	538.789	341.738	454.828	196.999	445.118	-1.17704	2.59e-12
TEA023489	AT2G47650	UDP-xylose synthase 4;(source:Araport11)	144.069	73.3059	70.166	295.926	251.807	292.457	95.847	280.063	-1.54833	3.03e-12
TEA001815	AT3G19320	Leucine-rich repeat (LRR) family protein;(source:Araport11)	50.3738	39.7946	39.2929	160.208	103.92	185.16	43.1538	149.763	-1.79665	3.86e-12
TEA009882	AT2G01570	GRAS family transcription factor family protein;(source:Araport11)	150.114	90.0616	114.137	282.66	262.798	319.044	118.104	288.167	-1.28626	3.97e-12
TEA029539	AT2G21100	Disease resistance-responsive (dirigent-like protein) family protein;(source:Araport11)	31.2318	16.7556	43.0351	153.065	114.912	107.298	30.3409	125.091	-2.03258	4.06e-12
novel.23925	AT4G28660	photosystem II reaction center PSB28 protein;(source:Araport11)	204.518	127.762	106.652	429.602	319.754	394.058	146.311	381.138	-1.38281	4.07e-12
novel.24709	AT1G24020	MLP-like protein 423;(source:Araport11)	287.131	168.604	169.334	437.766	512.606	528.892	208.356	493.088	-1.24364	4.08e-12
TEA019998	AT2G26500	cytochrome b6f complex subunit (petM);(source:Araport11)	295.191	239.815	248.855	533.687	445.658	550.731	261.287	510.025	-0.965181	4.23e-12
TEA006731	AT5G09360	laccase 14;(source:Araport11)	309.295	326.735	241.371	531.646	635.512	549.782	292.467	572.313	-0.970401	4.42e-12
TEA012444	AT5G56530	tRNA-splicing ligase (DUF239);(source:Araport11)	900.684	685.934	775.568	1612.28	1244.04	1414.81	787.395	1423.71	-0.854185	5.13e-12
novel.20325	AT3G21055	photosystem II subunit T;(source:Araport11)	1096.13	808.46	885.027	1863.31	1439.89	1907.62	929.874	1736.94	-0.90145	5.13e-12
TEA027842	AT5G22460	alpha/beta-Hydrolases superfamily protein;(source:Araport11)	12.0897	3.14168	10.291	90.8185	59.954	53.174	8.50747	67.9822	-2.98492	5.27e-12
TEA024276	AT2G35370	glycine decarboxylase complex H;(source:Araport11)	503.738	391.663	405.092	776.55	743.429	805.207	433.498	775.062	-0.838498	6.62e-12
TEA003987	AT5G07010	sulfotransferase 2A;(source:Araport11)	187.391	114.148	143.139	370.417	299.77	363.672	148.226	344.62	-1.21644	7.19e-12
TEA002904	AT4G35730	Regulator of Vps4 activity in the MVB pathway protein;(source:Araport11)	132.987	93.2032	111.33	319.396	210.838	397.856	112.507	309.363	-1.45928	7.74e-12
TEA005320	AT1G62750	Translation elongation factor EFG/EF2 protein;(source:Araport11)	1526.33	1403.28	1302.28	2347	2053.42	2527.67	1410.63	2309.36	-0.711502	7.83e-12
TEA005316	AT3G20440	Alpha amylase family protein;(source:Araport11)	82.6131	68.0698	72.0371	234.7	159.877	196.554	74.24	197.044	-1.40767	9.73e-12
TEA012622	AT1G71695	Peroxidase superfamily protein;(source:Araport11)	645.793	583.306	645.527	1246.97	979.248	1024.55	624.875	1083.59	-0.793522	1.05e-11
TEA004730	AT2G39730	rubisco activase;(source:Araport11)	132.987	72.2587	82.3281	290.823	203.843	345.631	95.8579	280.099	-1.5476	1.08e-11
TEA017601	AT1G67090	ribulose bisphosphate carboxylase small chain 1A;(source:Araport11)	35435	26426.8	27618.3	56881	44154.1	56138.5	29826.7	52391.2	-0.812724	1.11e-11
novel.17996	AT3G15620	DNA photolyase family protein;(source:Araport11)	160.189	122.526	134.719	296.946	272.791	343.732	139.144	304.49	-1.13005	1.12e-11
TEA019126	AT4G09350	Chaperone DnaJ-domain superfamily protein;(source:Araport11)	176.308	114.148	122.557	410.214	252.806	407.351	137.671	356.79	-1.37419	1.26e-11
novel.24383	AT1G15820	light harvesting complex photosystem II subunit 6;(source:Araport11)	2003.87	1480.78	1618.5	3385.8	2548.04	3999.45	1701.05	3311.1	-0.960952	1.42e-11
TEA024031	AT2G41220	glutamate synthase 2;(source:Araport11)	651.838	503.716	429.416	1094.92	912.299	1030.25	528.323	1012.49	-0.939127	1.46e-11
TEA011776	AT3G45140	lipoxygenase 2;(source:Araport11)	795.907	523.614	506.131	1282.68	1072.18	1345.49	608.55	1233.45	-1.01965	1.51e-11
TEA032273	AT4G00165	Bifunctional inhibitor/lipid-transfer protein/seed storage 2S albumin superfamily protein;(source:Araport11)	8.05982	4.18891	10.291	59.1851	45.9647	75.9629	7.51324	60.3709	-2.99357	1.52e-11
TEA028050	AT3G11480	S-adenosyl-L-methionine-dependent methyltransferases superfamily protein;(source:Araport11)	2000.85	1493.35	1577.33	2894.97	2674.95	3578.8	1690.51	3049.57	-0.851289	1.57e-11
TEA014310	AT1G22640	myb domain protein 3;(source:Araport11)	13.0972	4.18891	6.54882	77.5529	47.9632	61.7199	7.94498	62.412	-2.97165	1.58e-11
TEA002555	AT1G03600	photosystem II family protein;(source:Araport11)	248.847	183.265	183.367	526.543	369.716	437.736	205.16	444.665	-1.11609	1.65e-11
TEA030211	AT5G20690	Leucine-rich repeat protein kinase family protein;(source:Araport11)	230.712	188.501	198.336	382.662	381.707	482.365	205.85	415.578	-1.01419	1.65e-11
novel.16334	AT4G16360	SNF1-related protein kinase regulatory subunit beta-2;(source:Araport11)	590.382	418.891	448.127	951.044	813.375	957.133	485.8	907.184	-0.901121	1.78e-11
TEA030375	AT1G66250	O-Glycosyl hydrolases family 17 protein;(source:Araport11)	109.815	69.117	105.717	270.415	190.853	311.448	94.8829	257.572	-1.43872	1.9e-11
TEA006430	AT3G61490	Pectin lyase-like superfamily protein;(source:Araport11)	451.35	343.491	493.033	1515.34	1046.2	1694.92	429.291	1418.82	-1.72429	1.93e-11
TEA020537	AT3G26060	Thioredoxin superfamily protein;(source:Araport11)	190.413	131.951	145.945	366.335	286.78	423.493	156.103	358.87	-1.20133	2.17e-11
TEA025860	AT2G29630	thiaminC;(source:Araport11)	535.978	456.591	407.898	879.613	759.417	843.188	466.822	827.406	-0.826443	2.59e-11
novel.24377	AT1G15820	light harvesting complex photosystem II subunit 6;(source:Araport11)	2100.59	1508.01	1650.3	3493.96	2617.99	4005.14	1752.97	3372.37	-0.944022	3.22e-11
novel.24091	AT5G56860	GATA type zinc finger transcription factor family protein;(source:Araport11)	397.953	256.571	261.953	685.731	576.557	623.845	305.492	628.711	-1.0415	3.28e-11
novel.2294	AT4G23430	NAD(P)-binding Rossmann-fold superfamily protein;(source:Araport11)	684.077	568.645	543.552	1160.23	904.306	1171.73	598.758	1078.76	-0.849736	3.49e-11
TEA019968	AT5G56530	tRNA-splicing ligase (DUF239);(source:Araport11)	295.191	222.012	178.689	524.503	431.669	535.539	231.964	497.237	-1.10165	3.49e-11
TEA028623	AT5G42690	transcription factor, putative (Protein of unknown function, DUF547);(source:Araport11)	563.18	486.961	466.838	877.572	794.39	897.312	505.659	856.425	-0.760671	3.57e-11
TEA002597	AT1G07110	fructose-2,6-bisphosphatase;(source:Araport11)	232.727	169.651	149.687	423.48	336.741	522.245	184.022	427.489	-1.21762	3.83e-11
TEA027939	AT1G70580	alanine-2-oxoglutarate aminotransferase 2;(source:Araport11)	871.468	781.232	769.019	1444.93	1161.11	1503.12	807.239	1369.72	-0.76308	4.06e-11
TEA034032	AT1G73270	serine carboxypeptidase-like 6;(source:Araport11)	122.912	62.8336	119.75	300.007	236.818	264.921	101.832	267.249	-1.38806	4.13e-11
TEA029486	AT4G09670	Oxidoreductase family protein;(source:Araport11)	184.368	125.667	140.332	330.62	286.78	377.916	150.123	331.772	-1.14434	4.24e-11
TEA033537	AT5G64080	Bifunctional inhibitor/lipid-transfer protein/seed storage 2S albumin superfamily protein;(source:Araport11)	218.623	153.942	189.916	417.357	342.737	393.108	187.494	384.401	-1.03466	4.42e-11
TEA020546	AT4G01070	UDP-Glycosyltransferase superfamily protein;(source:Araport11)	114.852	113.101	103.846	258.17	225.827	234.536	110.6	239.511	-1.11546	4.61e-11
TEA005270	AT1G30680	toprim domain-containing protein;(source:Araport11)	1146.51	859.774	951.451	1775.55	1502.85	2095.63	985.911	1791.34	-0.861605	4.62e-11
TEA002093	AT1G20020	ferredoxin-NADP[+]-oxidoreductase 2;(source:Araport11)	1342.97	1079.69	975.775	1978.62	1810.61	1965.54	1132.81	1918.26	-0.760257	4.67e-11
novel.23741	AT3G04290	Li-tolerant lipase 1;(source:Araport11)	282.094	144.517	204.885	519.4	465.642	451.979	210.499	479.007	-1.18508	5.59e-11
TEA008833	AT2G40540	potassium transporter 2;(source:Araport11)	420.118	311.027	377.961	817.367	574.559	812.803	369.702	734.91	-0.99073	5.72e-11
TEA032935	AT2G39420	alpha/beta-Hydrolases superfamily protein;(source:Araport11)	1590.81	1584.46	1367.77	2248.01	2605	2290.28	1514.34	2381.1	-0.653298	6.18e-11
TEA019839	AT4G27870	Vacuolar iron transporter (VIT) family protein;(source:Araport11)	57.4262	40.8419	43.9707	130.615	131.899	144.33	47.4129	135.615	-1.5166	6.35e-11
TEA019623	AT2G37660	NAD(P)-binding Rossmann-fold superfamily protein;(source:Araport11)	928.894	749.815	764.341	1552.08	1189.09	1633.2	814.35	1458.12	-0.840585	6.68e-11
TEA005788	AT1G32060	phosphoribulokinase;(source:Araport11)	2215.44	1826.36	1813.09	3218.45	2834.82	3354.71	1951.63	3135.99	-0.684378	6.7e-11
TEA015076	AT5G04480	UDP-Glycosyltransferase superfamily protein;(source:Araport11)	195.451	158.131	164.656	370.417	309.762	353.228	172.746	344.469	-0.995712	7.07e-11
TEA030791	AT1G04920	sucrose phosphate synthase 3F;(source:Araport11)	190.413	142.423	128.17	406.132	265.796	443.434	153.669	371.787	-1.27602	7.19e-11
TEA019777	AT5G54770	thiazole biosynthetic enzyme, chloroplast (ARA6) (THI1) (THI4);(source:Araport11)	1274.46	977.063	1048.75	1953.11	1661.72	1900.02	1100.09	1838.29	-0.740702	7.49e-11
TEA022317	AT1G06690	NAD(P)-linked oxidoreductase superfamily protein;(source:Araport11)	296.198	197.926	177.754	512.257	428.671	500.406	223.959	480.445	-1.10219	8.46e-11
TEA017408	AT2G04030	Chaperone protein htpG family protein;(source:Araport11)	2080.44	1620.06	1694.27	3355.18	2610	3161.01	1798.26	3042.06	-0.758452	9.45e-11
novel.16337	AT4G16360	SNF1-related protein kinase regulatory subunit beta-2;(source:Araport11)	552.097	454.497	477.129	901.042	745.428	976.124	494.574	874.198	-0.821975	1.03e-10
novel.3516	AT1G55360	tRNA-splicing ligase (DUF239);(source:Araport11)	197.465	128.809	124.428	338.784	315.758	335.186	150.234	329.909	-1.1358	1.08e-10
TEA011649	AT1G47480	alpha/beta-Hydrolases superfamily protein;(source:Araport11)	48.3589	30.3696	47.7129	150.004	112.913	125.339	42.1471	129.419	-1.6137	1.38e-10
TEA011905	AT1G60590	Pectin lyase-like superfamily protein;(source:Araport11)	107.8	71.2115	82.3281	225.516	172.867	299.104	87.1132	232.496	-1.41677	1.48e-10
TEA004343	AT1G25440	B-box type zinc finger protein with CCT domain-containing protein;(source:Araport11)	2468.32	1938.42	1906.64	3234.77	3372.41	3475.3	2104.46	3360.83	-0.675514	1.85e-10
TEA030315	AT2G41220	glutamate synthase 2;(source:Araport11)	1847.71	1413.76	1262.05	2833.74	2335.21	2807.78	1507.84	2658.91	-0.818618	1.89e-10
TEA015862	AT2G45470	FASCICLIN-like arabinogalactan protein 8;(source:Araport11)	1274.46	878.624	931.804	2054.13	1560.8	2220.02	1028.3	1944.98	-0.919631	1.97e-10
TEA031434	AT4G03280	photosynthetic electron transfer C;(source:Araport11)	1261.36	899.568	993.55	1912.29	1626.75	1874.39	1051.49	1804.48	-0.779085	2.18e-10
TEA021850	AT2G47450	chloroplast signal recognition particle component (CAO);(source:Araport11)	419.11	320.452	303.117	737.773	564.567	670.373	347.56	657.571	-0.920346	2.36e-10
TEA008309	AT5G01720	RNI-like superfamily protein;(source:Araport11)	518.851	510	550.101	816.346	815.374	880.22	526.317	837.314	-0.669577	2.48e-10
TEA033790	AT5G59750	monofunctional riboflavin biosynthesis protein RIBA 3;(source:Araport11)	234.742	180.123	180.56	388.785	350.731	421.594	198.475	387.037	-0.964262	2.49e-10
TEA024444	AT4G32830	ataurora1;(source:Araport11)	135.002	85.8727	108.523	308.171	204.843	281.063	109.799	264.692	-1.26836	2.58e-10
TEA032140	AT3G27170	chloride channel B;(source:Araport11)	730.421	614.723	593.136	991.861	1054.19	1126.15	646.093	1057.4	-0.711261	2.62e-10
TEA012996	AT1G67040	DnaA initiator-associating protein;(source:Araport11)	456.387	378.049	331.183	897.981	627.518	715.951	388.54	747.15	-0.943786	2.63e-10
novel.24866	AT5G23120	photosystem II stability/assembly factor, chloroplast (HCF136);(source:Araport11)	540.008	457.638	449.062	932.676	726.442	848.886	482.236	836.001	-0.79393	2.64e-10
novel.13718	AT1G13245	ROTUNDIFOLIA like 17;(source:Araport11)	104.778	76.4476	66.4238	177.555	197.848	238.334	82.5497	204.579	-1.31216	3.16e-10
novel.24032	AT1G18870	isochorismate synthase 2;(source:Araport11)	127.95	131.951	111.33	310.212	214.835	287.71	123.743	270.919	-1.13202	3.39e-10
TEA025215	AT4G34240	aldehyde dehydrogenase 3I1;(source:Araport11)	454.372	304.743	284.406	684.711	635.512	723.547	347.84	681.256	-0.970544	3.44e-10
TEA032923	AT4G28100	transmembrane protein;(source:Araport11)	84.6281	38.7474	76.7148	204.087	156.88	209.848	66.6968	190.271	-1.5084	3.52e-10
TEA025420	AT4G36180	Leucine-rich receptor-like protein kinase family protein;(source:Araport11)	235.75	259.712	227.338	488.787	376.711	492.809	240.933	452.769	-0.911231	3.54e-10
TEA017141	AT4G04640	ATPase, F1 complex, gamma subunit protein;(source:Araport11)	722.361	458.686	490.226	1172.48	957.265	1057.78	557.091	1062.51	-0.93151	3.76e-10
TEA026237	AT1G76450	Photosystem II reaction center PsbP family protein;(source:Araport11)	193.436	150.801	132.848	374.499	274.789	381.714	159.028	343.667	-1.11321	3.8e-10
TEA002085	AT5G19260	FANTASTIC four-like protein (DUF3049);(source:Araport11)	104.778	74.3531	87.9413	238.781	168.87	236.435	89.024	214.695	-1.26935	4.1e-10
TEA014747	AT3G13510	carboxyl-terminal peptidase, putative (DUF239);(source:Araport11)	823.109	678.603	651.14	1268.4	1076.17	1211.61	717.617	1185.39	-0.724369	4.45e-10
novel.3445	AT4G01150	CURVATURE THYLAKOID 1A-like protein;(source:Araport11)	1078	906.899	849.476	1832.7	1357.96	1659.79	944.792	1616.81	-0.775301	4.76e-10
TEA020933	AT1G14920	GRAS family transcription factor family protein;(source:Araport11)	292.168	204.209	256.34	468.379	445.658	488.062	250.906	467.366	-0.8965	5.17e-10
TEA026325	AT1G64390	glycosyl hydrolase 9C2;(source:Araport11)	216.608	125.667	192.723	446.95	311.761	453.878	178.332	404.196	-1.17898	6.35e-10
TEA005618	AT2G30570	photosystem II reaction center W;(source:Araport11)	942.998	622.053	645.527	1394.93	1204.08	1453.74	736.859	1350.92	-0.874678	6.75e-10
TEA003064	AT4G25960	P-glycoprotein 2;(source:Araport11)	339.52	275.421	245.113	523.482	482.629	568.772	286.685	524.961	-0.874019	7.09e-10
TEA022367	AT5G13840	FIZZY-related 3;(source:Araport11)	292.168	182.218	211.433	485.726	392.698	577.318	228.606	485.248	-1.08607	7.6e-10
TEA027096	AT3G60160	multidrug resistance-associated protein 9;(source:Araport11)	239.78	237.721	186.174	482.665	366.718	422.544	221.225	423.976	-0.94	8.19e-10
novel.3506	AT1G55360	tRNA-splicing ligase (DUF239);(source:Araport11)	200.488	125.667	120.685	376.54	291.776	327.59	148.947	331.969	-1.15694	8.74e-10
TEA026289	AT5G07020	proline-rich family protein;(source:Araport11)	247.839	167.556	154.365	500.012	340.738	404.503	189.92	415.084	-1.12861	9.15e-10
TEA014311	AT1G22640	myb domain protein 3;(source:Araport11)	14.1047	11.5195	12.1621	82.6551	49.9616	58.8713	12.5954	63.8293	-2.34008	9.19e-10
TEA025857	AT3G47000	Glycosyl hydrolase family protein;(source:Araport11)	77.5757	75.4004	57.0683	150.004	168.87	190.857	70.0148	169.91	-1.28311	9.42e-10
TEA028541	AT4G09010	ascorbate peroxidase 4;(source:Araport11)	612.546	466.016	477.129	938.798	804.382	912.505	518.564	885.228	-0.771683	9.63e-10
TEA013975	AT3G48200	transmembrane protein;(source:Araport11)	160.189	129.856	82.3281	338.784	227.825	378.865	124.124	315.158	-1.3474	1.04e-09
TEA031906	AT1G09390	GDSL-like Lipase/Acylhydrolase superfamily protein;(source:Araport11)	120.897	108.912	97.2968	267.353	207.84	224.091	109.035	233.095	-1.09697	1.13e-09
TEA017069	AT2G38280	AMP deaminase, putative / myoadenylate deaminase;(source:Araport11)	450.342	486.961	424.738	780.631	664.49	812.803	454.014	752.641	-0.730173	1.13e-09
TEA013909	AT5G67030	zeaxanthin epoxidase (ZEP) (ABA1);(source:Araport11)	301.236	252.382	307.795	579.606	429.67	641.887	287.137	550.388	-0.938162	1.19e-09
TEA005866	AT4G24380	dihydrofolate reductase;(source:Araport11)	109.815	63.8809	56.1328	196.944	195.85	195.605	76.6095	196.133	-1.35827	1.28e-09
TEA013869	AT3G26570	phosphate transporter 2;(source:Araport11)	248.847	158.131	158.107	478.583	310.761	513.699	188.362	434.348	-1.20608	1.31e-09
TEA017224	AT4G29060	elongation factor Ts family protein;(source:Araport11)	2165.07	1824.27	1718.6	3274.57	2642.97	3198.04	1902.65	3038.53	-0.675531	1.4e-09
TEA021459	AT5G14910	Heavy metal transport/detoxification superfamily protein;(source:Araport11)	354.632	247.146	238.564	595.933	459.647	596.309	280.114	550.63	-0.975724	1.42e-09
TEA029860	AT4G12290	Copper amine oxidase family protein;(source:Araport11)	1651.25	1312.18	1234.92	2692.92	1961.49	2639.71	1399.45	2431.38	-0.797108	1.43e-09
TEA003734	AT1G33170	S-adenosyl-L-methionine-dependent methyltransferases superfamily protein;(source:Araport11)	316.348	302.649	237.629	571.443	451.653	545.983	285.542	523.026	-0.87474	1.53e-09
TEA003139	AT4G25515	SEUSS-like 3;(source:Araport11)	125.935	100.534	87.9413	270.415	185.857	266.82	104.803	241.031	-1.20324	1.54e-09
TEA017901	AT4G32260	ATPase, F0 complex, subunit B/B, bacterial/chloroplast;(source:Araport11)	507.768	363.388	372.347	845.939	629.517	871.674	414.501	782.377	-0.916809	1.55e-09
TEA017787	AT3G14690	cytochrome P450, family 72, subfamily A, polypeptide 15;(source:Araport11)	78.5832	43.9836	34.6152	148.983	142.89	168.068	52.394	153.314	-1.5526	1.55e-09
TEA021038	AT1G53210	sodium/calcium exchanger family protein / calcium-binding EF hand family protein;(source:Araport11)	244.817	129.856	145.01	388.785	349.731	429.19	173.228	389.236	-1.16842	1.57e-09
TEA013227	AT2G15620	nitrite reductase 1;(source:Araport11)	685.084	411.56	535.132	2352.1	1432.9	1791.78	543.926	1858.92	-1.77284	1.58e-09
TEA000883	AT5G19730	Pectin lyase-like superfamily protein;(source:Araport11)	8.05982	3.14168	9.35546	54.083	45.9647	45.5778	6.85232	48.5418	-2.80883	1.58e-09
TEA009803	AT4G38970	fructose-bisphosphate aldolase 2;(source:Araport11)	2524.74	1696.51	1773.8	6533.83	4525.53	7080.69	1998.35	6046.68	-1.59736	1.78e-09
TEA025435	AT4G16390	pentatricopeptide (PPR) repeat-containing protein;(source:Araport11)	210.563	162.32	139.396	419.398	305.765	338.985	170.76	354.716	-1.05566	1.81e-09
TEA010738	AT3G63140	chloroplast stem-loop binding protein of 41 kDa;(source:Araport11)	1067.93	795.893	783.052	1650.04	1296	1655.04	882.29	1533.7	-0.797925	1.81e-09
TEA011087	AT2G28000	chaperonin-60alpha;(source:Araport11)	1891.03	1555.13	1792.51	3434.78	2347.2	3085.04	1746.22	2955.67	-0.759082	1.88e-09
TEA013847	AT2G30570	photosystem II reaction center W;(source:Araport11)	4178.01	3544.86	3271.61	5845.04	5201.01	5671.58	3664.83	5572.54	-0.604704	1.99e-09
TEA003825	AT1G42550	plastid movement impaired1;(source:Araport11)	531.948	515.236	542.617	866.348	756.419	899.211	529.934	840.659	-0.665622	2.02e-09
TEA024416	AT3G25500	formin homology 1;(source:Araport11)	202.503	184.312	154.365	418.378	307.764	339.934	180.393	355.358	-0.979154	2.07e-09
TEA022973	AT4G04640	ATPase, F1 complex, gamma subunit protein;(source:Araport11)	359.669	227.248	206.756	581.647	480.631	571.621	264.558	544.633	-1.04257	2.1e-09
TEA026398	AT4G29080	phytochrome-associated protein 2;(source:Araport11)	769.712	756.098	733.468	1472.48	1080.17	1166.03	753.093	1239.56	-0.718788	2.15e-09
TEA013930	AT3G48200	transmembrane protein;(source:Araport11)	133.994	79.5893	78.5859	285.721	187.856	254.476	97.3899	242.684	-1.31806	2.18e-09
TEA013212	AT3G14240	Subtilase family protein;(source:Araport11)	608.516	546.653	474.322	1064.31	780.401	988.467	543.164	944.393	-0.798617	2.25e-09
TEA030142	AT4G34980	subtilisin-like serine protease 2;(source:Araport11)	909.752	738.295	803.634	1243.91	1233.05	1303.71	817.227	1260.22	-0.624783	2.44e-09
TEA016887	AT1G71500	Rieske (2Fe-2S) domain-containing protein;(source:Araport11)	623.628	579.117	586.588	1025.54	831.362	1002.71	596.444	953.202	-0.676456	2.48e-09
novel.3460	AT4G01150	CURVATURE THYLAKOID 1A-like protein;(source:Araport11)	1109.23	852.443	822.345	1669.43	1348.96	1708.22	928.007	1575.54	-0.763928	2.5e-09
TEA001364	AT3G15550	trichohyalin;(source:Araport11)	339.52	239.815	237.629	567.361	427.672	668.474	272.321	554.502	-1.02666	2.59e-09
novel.9491	AT1G15290	Tetratricopeptide repeat (TPR)-like superfamily protein;(source:Araport11)	2675.86	2463.08	2496.04	4258.27	3301.46	4264.37	2544.99	3941.37	-0.631074	2.69e-09
novel.7171	AT1G65900	plant/protein;(source:Araport11)	141.047	148.706	145.945	312.253	242.814	294.356	145.233	283.141	-0.963227	2.74e-09
novel.9629	AT3G20340	protein expression protein;(source:Araport11)	165.226	129.856	147.816	309.191	322.752	249.728	147.633	293.891	-0.99178	2.74e-09
TEA025927	AT5G58660	2-oxoglutarate (2OG) and Fe(II)-dependent oxygenase superfamily protein;(source:Araport11)	13.0972	6.28336	8.41992	70.4099	31.9754	75.9629	9.26683	59.4494	-2.6808	2.75e-09
TEA028295	AT1G63300	Myosin heavy chain-related protein;(source:Araport11)	105.785	67.0226	74.8437	221.434	153.882	241.182	82.5504	205.499	-1.31623	2.93e-09
novel.2285	AT4G23430	NAD(P)-binding Rossmann-fold superfamily protein;(source:Araport11)	741.503	596.92	542.617	1095.95	944.275	1122.35	627.013	1054.19	-0.750174	2.96e-09
novel.24871	AT5G23120	photosystem II stability/assembly factor, chloroplast (HCF136);(source:Araport11)	547.06	448.213	395.736	891.859	692.468	875.473	463.67	819.933	-0.823148	3.02e-09
TEA029257	AT3G51670	SEC14 cytosolic factor family protein / phosphoglyceride transfer family protein;(source:Araport11)	46.3439	40.8419	47.7129	135.718	110.915	113.944	44.9662	120.192	-1.41603	3.27e-09
TEA010657	AT1G60950	2Fe-2S ferredoxin-like superfamily protein;(source:Araport11)	677.025	390.616	487.42	1525.55	1265.03	1612.31	518.353	1467.63	-1.5014	3.3e-09
TEA028854	AT2G39570	ACT domain-containing protein;(source:Araport11)	105.785	91.1088	87.0058	221.434	174.866	217.444	94.6332	204.581	-1.1132	3.45e-09
TEA001807	AT3G19320	Leucine-rich repeat (LRR) family protein;(source:Araport11)	44.329	24.0862	18.7109	94.9003	91.9294	113.944	29.042	100.258	-1.79234	3.59e-09
TEA005837	AT2G22780	peroxisomal NAD-malate dehydrogenase 1;(source:Araport11)	1417.52	1048.27	1129.2	2092.91	1735.67	2021.56	1198.33	1950.05	-0.702456	4.33e-09
TEA015776	AT1G12560	expansin A7;(source:Araport11)	601.464	493.244	554.779	952.064	777.403	1015.05	549.829	914.841	-0.734407	4.81e-09
novel.24099	AT5G56860	GATA type zinc finger transcription factor family protein;(source:Araport11)	426.163	280.657	288.148	706.14	553.575	622.896	331.656	627.537	-0.920148	4.93e-09
novel.10887	AT4G28080	Tetratricopeptide repeat (TPR)-like superfamily protein;(source:Araport11)	73.5458	68.0698	56.1328	201.025	126.903	166.169	65.9161	164.699	-1.32289	4.94e-09
TEA014035	AT5G64940	ABC2 homolog 13;(source:Araport11)	408.028	329.877	356.443	725.528	529.593	672.272	364.783	642.464	-0.816368	5.09e-09
TEA013378	AT1G65590	beta-hexosaminidase 3;(source:Araport11)	49.3664	18.8501	23.3887	133.677	92.9286	99.7013	30.535	108.769	-1.8325	5.21e-09
novel.12738	AT1G06620	2-oxoglutarate (2OG) and Fe(II)-dependent oxygenase superfamily protein;(source:Araport11)	220.637	180.123	212.369	368.376	338.74	398.805	204.377	368.641	-0.850288	5.23e-09
TEA026572	AT2G05620	proton gradient regulation 5;(source:Araport11)	46.3439	36.653	28.0664	94.9003	103.92	130.086	37.0211	109.636	-1.57124	5.27e-09
TEA014427	AT1G80380	P-loop containing nucleoside triphosphate hydrolases superfamily protein;(source:Araport11)	335.49	289.035	270.373	505.114	468.64	568.772	298.299	514.176	-0.786581	5.68e-09
novel.18003	AT3G15620	DNA photolyase family protein;(source:Araport11)	179.331	112.053	116.008	295.926	254.804	316.196	135.797	288.975	-1.09028	6.01e-09
TEA005964	AT2G44480	beta glucosidase 17;(source:Araport11)	40.2991	34.5585	24.3242	86.7368	127.902	94.9536	33.0606	103.197	-1.6467	6.11e-09
novel.23471	AT3G22840	Chlorophyll A-B binding family protein;(source:Araport11)	45.3365	39.7946	23.3887	101.023	97.9248	132.935	36.1733	110.628	-1.61994	6.11e-09
TEA030071	AT4G12420	Cupredoxin superfamily protein;(source:Araport11)	359.669	249.24	277.857	621.444	447.656	628.593	295.589	565.898	-0.936962	6.15e-09
TEA005319	AT4G12420	Cupredoxin superfamily protein;(source:Araport11)	524.895	405.277	457.482	800.02	704.459	766.276	462.552	756.918	-0.710109	6.21e-09
TEA024524	AT5G14210	Leucine-rich repeat protein kinase family protein;(source:Araport11)	187.391	163.367	164.656	328.579	277.787	365.572	171.805	323.979	-0.915842	6.39e-09
TEA005110	AT2G28190	copper/zinc superoxide dismutase 2;(source:Araport11)	1259.35	1046.18	1056.23	1830.66	1589.78	1708.22	1120.59	1709.55	-0.60939	6.48e-09
novel.8061	AT1G32990	plastid ribosomal protein l11;(source:Araport11)	344.557	312.074	329.312	586.749	504.613	527.942	328.648	539.768	-0.71528	7.32e-09
TEA014891	AT5G67360	Subtilase family protein;(source:Araport11)	76.5682	60.7392	49.584	124.493	247.81	153.825	62.2971	175.376	-1.49523	7.33e-09
TEA016427	AT3G51740	inflorescence meristem receptor-like kinase 2;(source:Araport11)	60.4486	25.1335	40.2285	159.188	89.9309	164.27	41.9369	137.796	-1.71463	7.65e-09
novel.23467	AT3G22840	Chlorophyll A-B binding family protein;(source:Araport11)	40.2991	28.2751	25.2597	75.512	95.9263	147.178	31.278	106.206	-1.7677	7.89e-09
TEA002962	AT2G03090	expansin A15;(source:Araport11)	84.6281	70.1642	58.0039	160.208	141.891	235.485	70.9321	179.195	-1.34043	8.3e-09
TEA012339	AT1G08380	photosystem I subunit O;(source:Araport11)	2634.55	2086.08	2090.95	3544.98	3255.5	3511.39	2270.53	3437.29	-0.59832	8.32e-09
TEA014665	AT4G36360	beta-galactosidase 3;(source:Araport11)	272.019	180.123	150.623	451.031	352.729	464.323	200.922	422.695	-1.07443	9.06e-09
TEA006643	AT5G08640	flavonol synthase 1;(source:Araport11)	403.998	289.035	325.57	688.792	569.563	548.832	339.534	602.396	-0.826476	9.14e-09
TEA032719	AT2G40300	ferritin 4;(source:Araport11)	30.2243	25.1335	14.9687	91.839	87.9325	68.3666	23.4422	82.7127	-1.82479	9.27e-09
TEA022118	AT3G57880	Calcium-dependent lipid-binding (CaLB domain) plant phosphoribosyltransferase family protein;(source:Araport11)	590.382	590.636	583.781	992.881	811.377	931.495	588.266	911.918	-0.632449	1.06e-08
TEA033134	AT5G63810	beta-galactosidase 10;(source:Araport11)	305.266	275.421	254.469	554.095	411.684	507.052	278.385	490.944	-0.819049	1.11e-08
TEA032600	AT1G20020	ferredoxin-NADP[+]-oxidoreductase 2;(source:Araport11)	1491.07	1245.15	1088.98	2043.93	1911.53	2006.37	1275.07	1987.28	-0.640611	1.18e-08
TEA031606	AT3G49220	Plant invertase/pectin methylesterase inhibitor superfamily;(source:Araport11)	669.972	523.614	474.322	941.86	855.343	992.266	555.969	929.823	-0.742658	1.19e-08
TEA015526	AT3G49210	O-acyltransferase (WSD1-like) family protein;(source:Araport11)	223.66	164.415	171.205	408.173	299.77	370.319	186.427	359.421	-0.947131	1.24e-08
TEA030901	AT3G11090	LOB domain-containing protein 21;(source:Araport11)	195.451	120.431	167.463	315.314	315.758	316.196	161.115	315.756	-0.969033	1.25e-08
TEA022746	AT4G00870	basic helix-loop-helix (bHLH) DNA-binding superfamily protein;(source:Araport11)	40.2991	30.3696	24.3242	107.145	82.9363	97.8023	31.6643	95.9614	-1.60292	1.25e-08
TEA007624	AT5G44560	SNF7 family protein;(source:Araport11)	142.054	80.6365	93.5546	264.292	184.858	319.044	105.415	256.065	-1.28095	1.35e-08
TEA001161	AT1G45207	Remorin family protein;(source:Araport11)	363.699	326.735	314.344	601.035	494.62	566.873	334.926	554.176	-0.72686	1.38e-08
TEA032413	AT1G64150	Uncharacterized protein family (UPF0016);(source:Araport11)	205.525	194.784	208.627	361.233	319.754	393.108	202.979	358.032	-0.818682	1.39e-08
TEA019494	AT1G32220	NAD(P)-binding Rossmann-fold superfamily protein;(source:Araport11)	197.465	162.32	159.978	315.314	285.781	395.007	173.255	332.034	-0.939673	1.42e-08
novel.6542	AT1G23740	Oxidoreductase, zinc-binding dehydrogenase family protein;(source:Araport11)	52.3888	28.2751	27.1308	108.166	95.9263	120.591	35.9316	108.228	-1.59325	1.44e-08
novel.202	AT5G65460	kinesin like protein for actin based chloroplast movement 2;(source:Araport11)	475.529	439.836	406.963	727.569	639.509	725.446	440.776	697.508	-0.662824	1.61e-08
TEA017545	AT3G62410	CP12 domain-containing protein 2;(source:Araport11)	272.019	165.462	153.43	436.745	360.723	421.594	196.97	406.354	-1.04569	1.63e-08
TEA020389	AT1G01320	Tetratricopeptide repeat (TPR)-like superfamily protein;(source:Araport11)	2056.26	1843.12	1741.05	2955.17	2477.1	3054.66	1880.14	2828.98	-0.58965	1.64e-08
novel.375	AT5G07990	Cytochrome P450 superfamily protein;(source:Araport11)	63.471	32.4641	19.6465	115.309	129.9	130.086	38.5272	125.099	-1.70433	1.8e-08
TEA031308	AT1G64390	glycosyl hydrolase 9C2;(source:Araport11)	336.497	198.973	241.371	596.953	405.688	572.571	258.947	525.071	-1.0196	1.85e-08
TEA017828	AT1G70710	glycosyl hydrolase 9B1;(source:Araport11)	54.4038	40.8419	39.2929	146.942	79.9386	188.008	44.8462	138.296	-1.62667	2.05e-08
TEA031296	AT5G07050	nodulin MtN21 /EamA-like transporter family protein;(source:Araport11)	32.2393	52.3614	30.873	86.7368	143.89	112.995	38.4912	114.54	-1.57908	2.06e-08
TEA016861	AT5G64570	beta-D-xylosidase 4;(source:Araport11)	2852.17	2427.47	2488.55	4507.25	3338.44	4220.69	2589.4	4022.13	-0.635347	2.12e-08
TEA017759	AT4G39900	adenine deaminase;(source:Araport11)	61.4561	45.0308	37.4219	140.82	103.92	134.834	47.9696	126.525	-1.402	2.13e-08
TEA028869	AT2G26200	S-adenosyl-L-methionine-dependent methyltransferases superfamily protein;(source:Araport11)	196.458	189.548	161.85	356.131	301.768	323.792	182.619	327.23	-0.842708	2.32e-08
TEA027394	AT4G02530	chloroplast thylakoid lumen protein;(source:Araport11)	131.979	122.526	112.266	271.435	203.843	248.779	122.257	241.352	-0.982101	2.33e-08
TEA025928	AT5G58660	2-oxoglutarate (2OG) and Fe(II)-dependent oxygenase superfamily protein;(source:Araport11)	3.02243	2.09445	2.80664	56.1238	17.9862	37.0319	2.64117	37.0473	-3.80478	2.41e-08
TEA018748	AT2G45290	Transketolase;(source:Araport11)	3391.17	2531.15	2672.86	4639.91	3999.93	4662.22	2865.06	4434.02	-0.630074	2.44e-08
TEA022370	AT3G29320	Glycosyl transferase, family 35;(source:Araport11)	188.398	135.092	127.234	323.477	246.81	346.581	150.242	305.623	-1.02573	2.59e-08
TEA023390	AT1G01120	3-ketoacyl-CoA synthase 1;(source:Araport11)	460.417	334.066	379.832	676.547	606.534	669.423	391.438	650.835	-0.733204	2.6e-08
TEA022953	AT4G21960	Peroxidase superfamily protein;(source:Araport11)	699.189	717.351	652.076	999.004	1145.12	975.174	689.539	1039.77	-0.592879	2.94e-08
TEA021792	AT1G23740	Oxidoreductase, zinc-binding dehydrogenase family protein;(source:Araport11)	497.694	301.602	296.568	1346.97	928.287	1204.96	365.288	1160.07	-1.66723	2.99e-08
TEA033558	AT4G39490	cytochrome P450, family 96, subfamily A, polypeptide 10;(source:Araport11)	159.181	131.951	114.137	247.965	353.728	239.283	135.09	280.326	-1.05416	3.02e-08
TEA017122	AT2G29980	fatty acid desaturase 3;(source:Araport11)	112.837	51.3141	80.457	216.332	169.87	208.898	81.5362	198.366	-1.28082	3.11e-08
TEA006943	AT5G67360	Subtilase family protein;(source:Araport11)	637.733	476.488	609.976	1128.6	838.356	936.243	574.733	967.733	-0.750837	3.29e-08
novel.1185	AT2G29660	zinc finger (C2H2 type) family protein;(source:Araport11)	71.5309	53.4086	69.2304	171.433	135.896	140.531	64.7233	149.287	-1.20279	3.33e-08
TEA020254	AT4G31840	early nodulin-like protein 15;(source:Araport11)	61.4561	35.6057	58.0039	132.656	110.915	160.472	51.6886	134.681	-1.37871	3.51e-08
TEA014184	AT5G23960	terpene synthase 21;(source:Araport11)	193.436	173.84	123.492	342.866	264.797	381.714	163.589	329.792	-1.01421	3.97e-08
TEA019766	AT3G20540	polymerase gamma 1;(source:Araport11)	348.587	318.357	333.054	610.219	475.635	556.428	333.333	547.427	-0.715393	4.03e-08
TEA014579	AT2G23670	homolog of Synechocystis YCF37;(source:Araport11)	888.595	802.176	753.115	1431.67	1078.17	1344.54	814.629	1284.79	-0.657591	4.11e-08
TEA033721	AT5G41315	basic helix-loop-helix (bHLH) DNA-binding superfamily protein;(source:Araport11)	334.482	289.035	249.791	505.114	452.652	516.548	291.103	491.438	-0.756782	4.15e-08
TEA027080	AT5G67090	Subtilisin-like serine endopeptidase family protein;(source:Araport11)	63.471	35.6057	57.0683	148.983	111.914	138.632	52.0484	133.177	-1.35179	4.21e-08
TEA000251	AT3G25920	ribosomal protein L15;(source:Araport11)	944.006	763.429	833.572	1478.61	1177.1	1291.37	847.002	1315.69	-0.635089	4.31e-08
TEA030552	AT1G48480	receptor-like kinase 1;(source:Araport11)	387.879	250.287	232.951	569.402	506.611	550.731	290.372	542.248	-0.90176	4.57e-08
TEA013033	AT4G39350	cellulose synthase A2;(source:Araport11)	997.402	824.168	945.837	1566.36	1323.98	1317.96	922.469	1402.77	-0.604136	4.58e-08
TEA032517	AT5G12900	DNA double-strand break repair RAD50 ATPase;(source:Araport11)	271.011	216.776	219.853	458.174	366.718	407.351	235.88	410.748	-0.800192	4.94e-08
TEA003134	AT1G63100	GRAS family transcription factor;(source:Araport11)	113.845	57.5975	90.748	228.577	151.883	283.911	87.3968	221.457	-1.34022	5.06e-08
TEA004545	AT5G43020	Leucine-rich repeat protein kinase family protein;(source:Araport11)	191.421	130.903	123.492	350.009	242.814	323.792	148.605	305.538	-1.04074	5.09e-08
TEA032348	AT4G00370	Major facilitator superfamily protein;(source:Araport11)	328.437	202.115	194.594	533.687	392.698	524.144	241.715	483.51	-1.00092	5.23e-08
TEA004291	AT3G03680	C2 calcium/lipid-binding plant phosphoribosyltransferase family protein;(source:Araport11)	177.316	99.4866	122.557	292.864	226.826	363.672	133.12	294.454	-1.14553	5.26e-08
novel.19619	AT4G38660	Pathogenesis-related thaumatin superfamily protein;(source:Araport11)	41.3066	15.7084	24.3242	87.7572	90.9302	86.4078	27.1131	88.3651	-1.70255	5.27e-08
TEA030436	AT5G06290	2-cysteine peroxiredoxin B;(source:Araport11)	1052.81	848.254	947.708	1561.26	1364.95	1364.48	949.592	1430.23	-0.590462	5.28e-08
TEA008444	AT1G68560	alpha-xylosidase 1;(source:Araport11)	181.346	135.092	145.945	327.559	255.804	288.659	154.128	290.674	-0.914875	5.31e-08
TEA010703	AT1G67940	non-intrinsic ABC protein 3;(source:Araport11)	30.2243	17.8029	8.41992	83.6755	75.9417	62.6694	18.8157	74.0955	-1.98513	5.48e-08
TEA022146	AT5G66590	CAP (Cysteine-rich secretory proteins, Antigen 5, and Pathogenesis-related 1 protein) superfamily protein;(source:Araport11)	295.191	202.115	190.851	475.522	363.721	470.021	229.386	436.421	-0.928767	5.66e-08
TEA016942	AT3G47470	light-harvesting chlorophyll-protein complex I subunit A4;(source:Araport11)	1527.34	1188.6	1150.72	2069.44	1780.63	2404.23	1288.89	2084.77	-0.694059	5.78e-08
TEA033339	AT5G56890	Protein kinase superfamily protein;(source:Araport11)	17.1271	6.28336	11.2266	70.4099	37.9708	60.7703	11.5457	56.3837	-2.28384	5.79e-08
TEA005434	AT1G17840	white-brown complex-like protein;(source:Araport11)	359.669	330.924	333.99	533.687	500.616	672.272	341.528	568.858	-0.736793	6.07e-08
TEA013294	AT3G15270	squamosa promoter binding protein-like 5;(source:Araport11)	513.813	339.302	334.926	706.14	652.499	733.992	396.014	697.543	-0.817232	6.15e-08
TEA020132	AT3G52110	interferon-activable protein;(source:Araport11)	73.5458	33.5113	42.0996	147.963	97.9248	206.049	49.7189	150.646	-1.60014	6.15e-08
novel.11635	AT5G64940	ABC2 homolog 13;(source:Araport11)	232.727	201.068	178.689	358.172	320.754	422.544	204.161	367.156	-0.848383	6.34e-08
TEA021322	AT4G04850	K+ efflux antiporter 3;(source:Araport11)	26.1944	10.4723	14.9687	78.5733	60.9532	60.7703	17.2118	66.7656	-1.95357	6.4e-08
TEA028178	AT3G63540	thylakoid lumenal protein (Mog1/PsbP/DUF1795-like photosystem II reaction center PsbP family protein);(source:Araport11)	162.204	139.281	157.172	301.028	233.82	336.136	152.886	290.328	-0.925068	6.53e-08
TEA016658	AT2G34680	Outer arm dynein light chain 1 protein;(source:Araport11)	489.634	397.946	448.127	849	609.532	765.326	445.236	741.286	-0.735027	7.18e-08
novel.11094	AT1G28340	receptor like protein 4;(source:Araport11)	615.568	618.911	552.908	978.595	816.373	916.303	595.796	903.757	-0.601639	7.29e-08
TEA020904	AT2G05790	O-Glycosyl hydrolases family 17 protein;(source:Araport11)	516.836	333.018	460.289	1252.07	881.323	1363.53	436.714	1165.64	-1.41613	7.44e-08
TEA013356	AT4G00430	plasma membrane intrinsic protein 1;(source:Araport11)	220.637	134.045	147.816	326.539	294.774	364.622	167.5	328.645	-0.972825	7.6e-08
novel.3745	AT1G22630	SSUH2-like protein;(source:Araport11)	59.4411	51.3141	27.1308	128.575	111.914	126.288	45.962	122.259	-1.41784	8.17e-08
TEA032893	AT5G17540	HXXXD-type acyl-transferase family protein;(source:Araport11)	11.0822	2.09445	4.67773	43.8786	33.9739	44.6282	5.95148	40.8269	-2.7758	8.18e-08
TEA003474	AT1G26150	proline-rich extensin-like receptor kinase 10;(source:Araport11)	153.136	172.793	147.816	324.498	247.81	293.407	157.915	288.571	-0.870853	8.37e-08
TEA003496	AT1G18650	plasmodesmata callose-binding protein 3;(source:Araport11)	759.638	610.534	579.103	1111.25	910.301	1080.57	649.758	1034.04	-0.670699	8.37e-08
TEA021612	AT3G23590	REF4-related 1;(source:Araport11)	180.338	174.887	153.43	359.192	274.789	289.609	169.552	307.863	-0.861143	8.5e-08
novel.11624	AT5G64940	ABC2 homolog 13;(source:Araport11)	219.63	196.879	190.851	373.479	298.771	403.553	202.453	358.601	-0.825642	8.76e-08
TEA024504	AT5G64840	general control non-repressible 5;(source:Araport11)	260.937	219.918	251.662	401.03	372.714	470.021	244.172	414.588	-0.763623	9.27e-08
TEA004903	AT2G26870	non-specific phospholipase C2;(source:Araport11)	133.994	108.912	141.267	241.843	215.834	281.063	128.058	246.247	-0.941954	9.35e-08
TEA002237	AT4G14330	P-loop containing nucleoside triphosphate hydrolases superfamily protein;(source:Araport11)	211.57	135.092	150.623	365.315	246.81	488.062	165.762	366.729	-1.14623	9.8e-08
TEA025854	AT1G07320	ribosomal protein L4;(source:Araport11)	142.054	117.289	151.558	275.517	215.834	303.852	136.967	265.068	-0.951186	9.88e-08
TEA026425	AT5G59030	copper transporter 1;(source:Araport11)	154.144	111.006	157.172	287.762	225.827	319.044	140.774	277.544	-0.977657	9.94e-08
TEA029987	AT1G67700	multidrug resistance protein;(source:Araport11)	311.31	255.524	322.763	447.97	483.629	687.464	296.532	539.688	-0.863805	1.05e-07
novel.23571	AT5G48485	Bifunctional inhibitor/lipid-transfer protein/seed storage 2S albumin superfamily protein;(source:Araport11)	22.1645	8.37782	8.41992	64.2873	39.9693	77.862	12.9874	60.7062	-2.22866	1.17e-07
TEA028092	AT2G05100	photosystem II light harvesting complex protein 2.1;(source:Araport11)	3018.4	2254.68	2293.02	4085.81	3376.41	4724.89	2522.04	4062.37	-0.687849	1.17e-07
TEA026956	AT3G46780	plastid transcriptionally active 16;(source:Araport11)	885.572	706.879	631.494	1356.16	998.234	1396.77	741.315	1250.39	-0.754709	1.19e-07
TEA029752	AT3G21870	cyclin p2;(source:Araport11)	85.6355	51.3141	30.873	182.658	132.898	146.229	55.9409	153.928	-1.46405	1.23e-07
TEA028238	AT3G47430	peroxin 11B;(source:Araport11)	121.905	81.6837	103.846	204.087	193.851	215.545	102.478	204.494	-0.995539	1.24e-07
novel.17505	AT5G44520	NagB/RpiA/CoA transferase-like superfamily protein;(source:Araport11)	105.785	60.7392	75.7792	177.555	158.878	198.453	80.7678	178.295	-1.1421	1.24e-07
TEA023451	AT3G10450	serine carboxypeptidase-like 7;(source:Araport11)	270.004	168.604	183.367	381.642	372.714	390.259	207.325	381.538	-0.880131	1.25e-07
TEA016696	AT5G51950	Glucose-methanol-choline (GMC) oxidoreductase family protein;(source:Araport11)	1195.88	889.096	876.607	1583.71	1400.92	1732.9	987.193	1572.51	-0.671972	1.26e-07
TEA000810	AT5G22620	phosphoglycerate/bisphosphoglycerate mutase family protein;(source:Araport11)	123.92	71.2115	72.0371	273.476	165.873	195.605	89.0561	211.651	-1.24905	1.26e-07
TEA025228	AT2G37330	aluminum sensitive 3;(source:Araport11)	695.159	520.472	604.363	958.187	879.325	986.568	606.665	941.36	-0.633554	1.26e-07
TEA026699	AT4G36530	alpha/beta-Hydrolases superfamily protein;(source:Araport11)	338.512	256.571	282.535	478.583	462.645	496.608	292.539	479.278	-0.712105	1.29e-07
novel.2041	AT3G47070	thylakoid soluble phosphoprotein;(source:Araport11)	131.979	62.8336	81.3925	407.153	307.764	610.552	92.0686	441.823	-2.2627	1.42e-07
TEA003800	AT2G20830	folic acid binding / transferase;(source:Araport11)	227.69	171.745	151.558	336.743	296.772	408.301	183.665	347.272	-0.920762	1.42e-07
TEA016522	AT2G40610	expansin A8;(source:Araport11)	128.957	73.3059	109.459	190.821	209.839	276.315	103.907	225.658	-1.11785	1.44e-07
TEA022679	AT5G03650	starch branching enzyme 2.2;(source:Araport11)	452.357	422.033	426.609	758.182	598.54	671.322	433.666	676.015	-0.640281	1.46e-07
TEA031552	AT5G51560	Leucine-rich repeat protein kinase family protein;(source:Araport11)	146.084	105.77	96.3613	232.659	205.842	253.526	116.072	230.676	-0.992602	1.48e-07
novel.13651	AT5G17870	plastid-specific 50S ribosomal protein 6;(source:Araport11)	250.862	213.634	221.724	420.418	340.738	395.007	228.74	385.388	-0.752496	1.55e-07
TEA013745	AT1G72210	basic helix-loop-helix (bHLH) DNA-binding superfamily protein;(source:Araport11)	53.3963	50.2669	39.2929	176.535	89.9309	117.743	47.652	128.069	-1.42788	1.55e-07
TEA008699	AT4G15440	hydroperoxide lyase 1;(source:Araport11)	1444.72	1045.13	928.997	2022.5	1855.58	1727.21	1139.62	1868.43	-0.713481	1.55e-07
TEA028323	AT4G19120	S-adenosyl-L-methionine-dependent methyltransferases superfamily protein;(source:Araport11)	838.221	669.178	680.142	1107.17	1030.21	1179.32	729.18	1105.57	-0.600706	1.59e-07
TEA026803	AT2G40435	transcription factor SCREAM-like protein;(source:Araport11)	26.1944	9.42505	12.1621	73.4712	49.9616	68.3666	15.9272	63.9331	-2.00549	1.65e-07
TEA031295	AT5G48570	FKBP-type peptidyl-prolyl cis-trans isomerase family protein;(source:Araport11)	799.937	580.164	471.515	1065.33	983.245	1151.79	617.205	1066.79	-0.790246	1.67e-07
TEA017604	AT5G49900	Beta-glucosidase, GBA2 type family protein;(source:Araport11)	574.262	486.961	510.808	750.018	767.411	967.578	524.01	828.336	-0.661086	1.7e-07
TEA014872	AT2G38140	plastid-specific ribosomal protein 4;(source:Araport11)	497.694	468.111	440.642	781.652	630.516	772.923	468.816	728.363	-0.636135	1.72e-07
TEA003665	AT4G24280	chloroplast heat shock protein 70-1;(source:Araport11)	1748.98	1334.17	1527.75	2514.35	2038.43	2449.8	1536.96	2334.2	-0.602705	1.72e-07
TEA026253	AT1G58290	Glutamyl-tRNA reductase family protein;(source:Araport11)	882.55	691.17	826.087	1337.79	1050.19	1633.2	799.936	1340.39	-0.744662	1.76e-07
TEA020334	AT1G57770	FAD/NAD(P)-binding oxidoreductase family protein;(source:Araport11)	72.5383	59.692	64.5527	164.29	125.903	140.531	65.5943	143.575	-1.12925	1.77e-07
TEA020221	AT1G19850	Transcriptional factor B3 family protein / auxin-responsive factor AUX/IAA-like protein;(source:Araport11)	37.2766	39.7946	23.3887	117.35	81.9371	85.4583	33.4866	94.9151	-1.50814	1.78e-07
novel.13644	AT5G17870	plastid-specific 50S ribosomal protein 6;(source:Araport11)	240.787	202.115	200.207	430.623	311.761	389.31	214.37	377.231	-0.815553	1.81e-07
TEA016520	AT1G47270	tubby like protein 6;(source:Araport11)	215.6	149.754	153.43	321.436	274.789	403.553	172.928	333.259	-0.947527	1.88e-07
novel.17388	AT3G25810	Terpenoid cyclases/Protein prenyltransferases superfamily protein;(source:Araport11)	77.5757	45.0308	26.1953	201.025	274.789	296.255	49.6006	257.357	-2.37737	1.9e-07
TEA033832	AT3G21175	ZIM-like 1;(source:Araport11)	160.189	139.281	135.654	260.21	239.816	278.214	145.041	259.413	-0.839694	1.91e-07
TEA014177	AT5G66230	Chalcone-flavanone isomerase family protein;(source:Araport11)	218.623	120.431	131.912	315.314	282.783	360.824	156.989	319.64	-1.02643	1.92e-07
novel.15953	AT2G03120	signal peptide peptidase;(source:Araport11)	147.092	122.526	104.781	234.7	221.83	246.879	124.799	234.47	-0.911828	1.94e-07
TEA019124	AT3G50400	GDSL-like Lipase/Acylhydrolase superfamily protein;(source:Araport11)	27.2019	16.7556	17.7754	84.6959	67.9478	56.0227	20.5776	69.5555	-1.75624	1.96e-07
TEA003596	AT1G28230	purine permease 1;(source:Araport11)	41.3066	25.1335	16.8398	82.6551	69.9463	120.591	27.7599	91.0642	-1.72012	1.97e-07
TEA026027	AT3G45650	nitrate excretion transporter1;(source:Araport11)	36.2692	30.3696	24.3242	92.8594	72.944	90.206	30.321	85.3365	-1.49627	1.99e-07
TEA013690	AT3G01370	CRM family member 2;(source:Araport11)	735.458	635.667	581.91	1153.09	861.339	1094.82	651.012	1036.41	-0.671268	2.03e-07
TEA000341	AT5G55220	trigger factor type chaperone family protein;(source:Araport11)	403.998	352.916	347.088	590.831	528.594	598.208	368.001	572.544	-0.638097	2.05e-07
TEA008223	AT3G25500	formin homology 1;(source:Araport11)	193.436	135.092	148.752	316.334	252.806	319.044	159.093	296.061	-0.89607	2.06e-07
TEA033576	AT1G16080	nuclear protein;(source:Araport11)	638.74	577.022	496.775	968.391	772.407	967.578	570.846	902.792	-0.662076	2.08e-07
TEA019183	AT5G40820	Ataxia telangiectasia-mutated and RAD3-like protein;(source:Araport11)	245.824	236.673	203.949	444.909	325.75	420.645	228.816	397.101	-0.796442	2.09e-07
novel.24232	AT3G07040	NB-ARC domain-containing disease resistance protein;(source:Araport11)	23.172	19.8973	21.5176	92.8594	49.9616	74.0638	21.529	72.295	-1.74648	2.14e-07
TEA013422	AT3G53190	Pectin lyase-like superfamily protein;(source:Araport11)	167.241	168.604	130.976	374.499	252.806	268.719	155.607	298.675	-0.941725	2.17e-07
TEA027276	AT1G22710	sucrose-proton symporter 2;(source:Araport11)	1186.81	948.788	862.574	1722.49	1348.96	1688.28	999.39	1586.58	-0.667147	2.18e-07
TEA016648	AT2G34680	Outer arm dynein light chain 1 protein;(source:Araport11)	177.316	214.682	164.656	436.745	275.788	339.934	185.551	350.823	-0.920047	2.18e-07
TEA030968	AT2G23360	filament-like protein (DUF869);(source:Araport11)	1004.45	938.316	941.16	1661.27	1196.08	1599.97	961.31	1485.77	-0.628207	2.23e-07
TEA027958	AT4G26150	cytokinin-responsive gata factor 1;(source:Araport11)	138.024	73.3059	96.3613	213.271	188.855	270.618	102.564	224.248	-1.12848	2.26e-07
TEA028752	AT3G18890	NAD(P)-binding Rossmann-fold superfamily protein;(source:Araport11)	297.206	167.556	168.398	453.072	360.723	441.534	211.053	418.443	-0.988014	2.31e-07
TEA014343	AT5G60450	auxin response factor 4;(source:Araport11)	163.211	131.951	130.976	338.784	217.833	270.618	142.046	275.745	-0.95691	2.32e-07
TEA004475	AT2G14820	Phototropic-responsive NPH3 family protein;(source:Araport11)	526.91	366.53	396.672	731.651	643.506	744.437	430.037	706.531	-0.716375	2.33e-07
TEA033140	AT4G33480	BTB/POZ domain protein TNFAIP protein;(source:Araport11)	282.094	229.343	259.146	424.5	391.699	436.787	256.861	417.662	-0.700883	2.41e-07
novel.13273	AT3G53700	Pentatricopeptide repeat (PPR) superfamily protein;(source:Araport11)	178.323	164.415	147.816	304.089	253.805	306.7	163.518	288.198	-0.818908	2.42e-07
TEA030092	AT5G62350	Plant invertase/pectin methylesterase inhibitor superfamily protein;(source:Araport11)	76.5682	59.692	58.9394	148.983	121.906	157.623	65.0665	142.838	-1.13556	2.45e-07
TEA015892	AT3G26650	glyceraldehyde 3-phosphate dehydrogenase A subunit;(source:Araport11)	3391.17	2193.94	2300.51	7598.14	5253.97	7281.05	2628.54	6711.05	-1.35229	2.54e-07
TEA033298	AT5G49740	ferric reduction oxidase 7;(source:Araport11)	190.413	147.659	102.91	251.027	302.768	337.085	146.994	296.96	-1.01754	2.54e-07
TEA012347	AT5G22220	E2F transcription factor 1;(source:Araport11)	509.783	434.599	447.191	727.569	676.481	687.464	463.858	697.171	-0.587722	2.63e-07
TEA014761	AT3G62030	rotamase CYP 4;(source:Araport11)	578.292	512.094	477.129	850.021	707.457	855.532	522.505	804.337	-0.622936	2.75e-07
TEA025458	AT3G20060	ubiquitin-conjugating enzyme19;(source:Araport11)	126.942	68.0698	76.7148	220.414	156.88	248.779	90.5756	208.691	-1.20488	2.75e-07
TEA029714	AT1G63100	GRAS family transcription factor;(source:Araport11)	56.4187	37.7002	42.0996	110.207	91.9294	144.33	45.4062	115.489	-1.34786	2.76e-07
TEA032640	AT1G60230	Radical SAM superfamily protein;(source:Araport11)	456.387	338.254	362.992	592.872	607.534	643.786	385.878	614.73	-0.671963	2.78e-07
TEA011463	AT1G08050	Zinc finger (C3HC4-type RING finger) family protein;(source:Araport11)	235.75	218.871	159.978	368.376	320.754	416.847	204.866	368.659	-0.850163	2.82e-07
TEA000209	AT5G52900	membrane-associated kinase regulator;(source:Araport11)	84.6281	59.692	59.875	150.004	122.906	195.605	68.065	156.171	-1.19997	2.89e-07
TEA021289	AT5G54600	Translation protein SH3-like family protein;(source:Araport11)	726.391	577.022	630.558	1035.74	873.329	1043.54	644.657	984.203	-0.610336	2.9e-07
TEA026960	AT3G08040	MATE efflux family protein;(source:Araport11)	45.3365	40.8419	34.6152	117.35	78.9394	114.894	40.2645	103.728	-1.36771	2.9e-07
novel.1404	AT5G54770	thiazole biosynthetic enzyme, chloroplast (ARA6) (THI1) (THI4);(source:Araport11)	112.837	97.3922	122.557	227.557	203.843	196.554	110.929	209.318	-0.913372	2.92e-07
novel.6543	AT1G23740	Oxidoreductase, zinc-binding dehydrogenase family protein;(source:Araport11)	55.4112	18.8501	25.2597	113.268	99.9233	93.0546	33.1737	102.082	-1.62123	2.97e-07
TEA012118	AT3G60320	bZIP domain class transcription factor (DUF630 and DUF632);(source:Araport11)	258.922	257.618	208.627	432.664	355.727	425.392	241.722	404.594	-0.744773	3.02e-07
novel.15954	AT2G03120	signal peptide peptidase;(source:Araport11)	135.002	136.14	108.523	217.352	253.805	226.939	126.555	232.699	-0.880917	3.04e-07
novel.13721	AT1G13245	ROTUNDIFOLIA like 17;(source:Araport11)	138.024	84.8254	80.457	187.76	208.84	245.93	101.102	214.176	-1.08491	3.11e-07
TEA021044	AT5G40510	Sucrase/ferredoxin-like family protein;(source:Araport11)	151.122	101.581	119.75	244.904	205.842	269.668	124.151	240.138	-0.95162	3.15e-07
TEA013044	AT2G24270	aldehyde dehydrogenase 11A3;(source:Araport11)	1729.84	1386.53	1436.06	2286.79	1992.47	2561.85	1517.48	2280.37	-0.587745	3.16e-07
TEA029972	AT1G67740	photosystem II BY;(source:Araport11)	385.864	263.901	282.535	562.259	473.636	547.883	310.767	527.926	-0.764596	3.19e-07
TEA003547	AT1G78020	senescence-associated family protein, putative (DUF581);(source:Araport11)	402.991	338.254	261.017	514.298	570.562	619.098	334.088	567.986	-0.767375	3.3e-07
TEA018733	AT4G18480	P-loop containing nucleoside triphosphate hydrolases superfamily protein;(source:Araport11)	757.623	562.361	622.138	1072.48	899.309	1047.34	647.374	1006.37	-0.636372	3.48e-07
TEA010206	AT3G14690	cytochrome P450, family 72, subfamily A, polypeptide 15;(source:Araport11)	81.6056	59.692	73.9082	133.677	153.882	167.118	71.7353	151.559	-1.07834	3.58e-07
TEA003185	AT2G40435	transcription factor SCREAM-like protein;(source:Araport11)	4.02991	3.14168	3.74219	42.8582	16.987	38.931	3.63793	32.9254	-3.17586	3.59e-07
TEA023966	AT1G60590	Pectin lyase-like superfamily protein;(source:Araport11)	276.049	250.287	240.435	407.153	388.702	427.291	255.59	407.715	-0.674462	3.67e-07
TEA009089	AT5G05740	ethylene-dependent gravitropism-deficient and yellow-green-like 2;(source:Araport11)	223.66	182.218	194.594	362.254	292.775	382.663	200.157	345.897	-0.789387	3.71e-07
TEA010328	AT5G08640	flavonol synthase 1;(source:Araport11)	174.294	112.053	121.621	288.783	215.834	301.003	135.989	268.54	-0.982061	3.75e-07
TEA013557	AT2G30990	arginine N-methyltransferase, putative (DUF688);(source:Araport11)	104.778	77.4948	83.2636	184.698	147.886	220.292	88.512	184.292	-1.05886	3.89e-07
TEA021151	AT5G06150	Cyclin family protein;(source:Araport11)	385.864	246.098	286.277	530.625	458.648	726.395	306.08	571.889	-0.902198	3.94e-07
TEA012299	AT1G54610	Protein kinase superfamily protein;(source:Araport11)	93.6954	89.0143	64.5527	171.433	145.888	201.302	82.4208	172.874	-1.07258	4e-07
TEA010338	AT1G07250	UDP-glucosyl transferase 71C4;(source:Araport11)	324.408	247.146	328.377	498.992	461.646	498.507	299.977	486.381	-0.69574	4.04e-07
TEA014754	AT3G13470	TCP-1/cpn60 chaperonin family protein;(source:Araport11)	872.475	707.926	757.792	1353.09	1022.22	1218.26	779.398	1197.85	-0.619859	4.06e-07
TEA026775	AT1G17180	glutathione S-transferase TAU 25;(source:Araport11)	347.58	314.168	356.443	636.75	462.645	554.529	339.397	551.308	-0.699038	4.12e-07
TEA014784	AT1G52870	Peroxisomal membrane 22 kDa (Mpv17/PMP22) family protein;(source:Araport11)	241.794	174.887	159.978	326.539	331.745	370.319	192.22	342.868	-0.836317	4.15e-07
TEA027502	AT2G45600	alpha/beta-Hydrolases superfamily protein;(source:Araport11)	27.2019	9.42505	12.1621	71.4303	67.9478	49.3759	16.263	62.918	-1.95118	4.22e-07
TEA015809	AT5G65220	Ribosomal L29 family protein;(source:Araport11)	335.49	282.751	332.119	575.524	457.649	493.759	316.787	508.977	-0.682916	4.24e-07
TEA026605	AT3G14840	Leucine-rich repeat transmembrane protein kinase;(source:Araport11)	34.2542	31.4168	38.3574	92.8594	92.9286	81.6601	34.6761	89.1494	-1.35905	4.31e-07
TEA005527	AT5G22830	magnesium (Mg) transporter 10;(source:Araport11)	215.6	196.879	195.529	343.886	303.767	361.773	202.669	336.475	-0.731921	4.35e-07
TEA005782	AT1G32080	membrane protein;(source:Araport11)	573.254	456.591	537.939	842.878	715.451	843.188	522.595	800.506	-0.614716	4.42e-07
TEA009357	AT3G54820	plasma membrane intrinsic protein 2;(source:Araport11)	478.552	317.31	335.861	727.569	516.603	836.542	377.241	693.571	-0.878954	4.49e-07
TEA005265	AT3G22550	NAD(P)H-quinone oxidoreductase subunit, putative (DUF581);(source:Araport11)	128.957	84.8254	100.103	218.373	189.854	203.201	104.629	203.809	-0.961103	4.74e-07
TEA005565	AT5G39660	cycling DOF factor 2;(source:Araport11)	36.2692	20.9445	31.8086	65.3077	79.9386	126.288	29.6741	90.5116	-1.6079	4.75e-07
TEA025309	AT3G10690	DNA GYRASE A;(source:Araport11)	399.968	366.53	368.605	672.465	524.597	575.419	378.368	590.827	-0.64271	4.81e-07
TEA029119	AT5G62840	Phosphoglycerate mutase family protein;(source:Araport11)	15.1122	13.614	14.9687	63.2669	46.9639	50.3254	14.565	53.5187	-1.87553	5e-07
TEA019508	AT5G12470	UvrABC system C protein, putative (DUF3411);(source:Araport11)	1607.93	1290.18	1190.95	2138.83	1809.61	2350.1	1363.02	2099.51	-0.623581	5.09e-07
TEA030910	AT2G19070	spermidine hydroxycinnamoyl transferase;(source:Araport11)	71.5309	27.2279	28.0664	134.697	108.916	120.591	42.2751	121.402	-1.52338	5.14e-07
TEA006979	AT4G33400	Vacuolar import/degradation, Vid27-related protein;(source:Araport11)	451.35	375.955	362.056	647.975	543.583	710.253	396.454	633.937	-0.677898	5.28e-07
TEA017501	AT3G14870	hypothetical protein (DUF641);(source:Araport11)	98.7327	64.9281	114.137	180.617	185.857	205.1	92.5992	190.525	-1.03694	5.35e-07
novel.18359	AT1G10970	zinc transporter;(source:Araport11)	25.1869	21.9918	14.9687	65.3077	58.9547	72.1648	20.7158	65.4757	-1.66637	5.42e-07
TEA023953	AT2G03500	Homeodomain-like superfamily protein;(source:Araport11)	144.069	122.526	128.17	264.292	210.838	237.384	131.588	237.505	-0.851546	5.5e-07
TEA013276	AT5G50740	Heavy metal transport/detoxification superfamily protein;(source:Araport11)	728.406	537.228	632.429	938.798	906.304	1091.97	632.688	979.023	-0.629757	5.63e-07
TEA017078	AT2G38270	CAX-interacting protein 2;(source:Araport11)	366.722	309.979	305.924	600.015	462.645	518.447	327.542	527.035	-0.68624	5.64e-07
TEA030522	AT3G02830	zinc finger protein 1;(source:Araport11)	86.643	57.5975	72.0371	132.656	145.888	194.655	72.0925	157.733	-1.12968	5.66e-07
TEA026973	AT5G05690	Cytochrome P450 superfamily protein;(source:Araport11)	214.593	196.879	200.207	328.579	377.71	308.599	203.893	338.296	-0.730099	5.7e-07
TEA000474	AT1G52820	2-oxoglutarate (2OG) and Fe(II)-dependent oxygenase superfamily protein;(source:Araport11)	357.654	238.768	259.146	511.237	489.624	448.181	285.189	483.014	-0.759866	5.78e-07
TEA025584	AT1G42970	glyceraldehyde-3-phosphate dehydrogenase B subunit;(source:Araport11)	1665.36	1093.31	1190.01	3588.86	2505.08	3979.51	1316.23	3357.82	-1.35114	5.79e-07
TEA007450	AT4G39710	FK506-binding protein 16-2;(source:Araport11)	73.5458	58.6447	53.3261	156.126	113.913	138.632	61.8389	136.224	-1.14066	5.83e-07
TEA004340	AT4G17600	Chlorophyll A-B binding family protein;(source:Araport11)	364.707	267.043	305.924	589.81	429.67	568.772	312.558	529.418	-0.759987	6.12e-07
TEA012244	AT1G03470	Kinase interacting (KIP1-like) family protein;(source:Araport11)	102.763	85.8727	71.1015	169.392	157.879	193.705	86.5789	173.659	-1.00702	6.2e-07
TEA009553	AT3G56630	cytochrome P450, family 94, subfamily D, polypeptide 2;(source:Araport11)	226.682	188.501	212.369	328.579	333.744	369.37	209.184	343.898	-0.71695	6.2e-07
TEA011935	AT3G04790	Ribose 5-phosphate isomerase, type A protein;(source:Araport11)	208.548	160.226	197.4	343.886	283.782	347.53	188.725	325.066	-0.783406	6.34e-07
TEA020538	AT3G26060	Thioredoxin superfamily protein;(source:Araport11)	151.122	69.117	86.0703	480.624	293.774	462.424	102.103	412.274	-2.01355	6.5e-07
TEA025628	AT2G04842	threonyl-tRNA synthetase, putative / threonine-tRNA ligase;(source:Araport11)	313.325	325.688	342.41	521.441	466.642	510.851	327.141	499.645	-0.610547	6.6e-07
TEA026170	AT5G38970	brassinosteroid-6-oxidase 1;(source:Araport11)	70.5234	54.4558	87.0058	130.615	204.843	143.38	70.6617	159.613	-1.17149	6.78e-07
TEA028163	AT5G48810	cytochrome B5 isoform D;(source:Araport11)	368.737	293.224	362.056	575.524	509.609	519.396	341.339	534.843	-0.646581	6.93e-07
TEA025494	AT2G16060	hemoglobin 1;(source:Araport11)	44.329	43.9836	45.8418	176.535	79.9386	104.449	44.7181	120.308	-1.42614	6.99e-07
TEA004994	AT4G01050	thylakoid rhodanese-like protein;(source:Araport11)	1140.46	1044.09	1026.29	1726.57	1310.99	1847.8	1070.28	1628.45	-0.605748	6.99e-07
TEA020187	AT1G15980	NDH-dependent cyclic electron flow 1;(source:Araport11)	116.867	79.5893	66.4238	185.719	167.871	191.806	87.6268	181.799	-1.05528	7.15e-07
novel.19579	AT3G23760	transferring glycosyl group transferase;(source:Araport11)	35.2617	20.9445	29.0019	80.6142	65.9494	94.9536	28.4027	80.5057	-1.50149	7.53e-07
TEA027886	AT3G06350	dehydroquinate dehydratase, putative / shikimate dehydrogenase;(source:Araport11)	20.1495	8.37782	7.48437	77.5529	52.9593	34.1833	12.0039	54.8985	-2.19476	7.68e-07
TEA018016	AT3G45850	P-loop containing nucleoside triphosphate hydrolases superfamily protein;(source:Araport11)	628.666	464.969	472.451	785.733	758.418	993.215	522.028	845.789	-0.696745	7.73e-07
TEA028120	AT5G02070	Protein kinase family protein;(source:Araport11)	120.897	106.817	77.6503	211.23	179.862	203.201	101.788	198.097	-0.963676	8.29e-07
TEA014308	AT1G22640	myb domain protein 3;(source:Araport11)	4.02991	6.28336	6.54882	36.7356	30.9762	33.2338	5.6207	33.6485	-2.57898	8.39e-07
novel.6094	AT5G06050	Putative methyltransferase family protein;(source:Araport11)	218.623	198.973	195.529	357.152	318.755	321.893	204.375	332.6	-0.702557	8.52e-07
TEA026540	AT4G39490	cytochrome P450, family 96, subfamily A, polypeptide 10;(source:Araport11)	158.174	95.2977	105.717	232.659	207.84	264.921	119.729	235.14	-0.974328	8.52e-07
novel.11710	AT1G75690	DnaJ/Hsp40 cysteine-rich domain superfamily protein;(source:Araport11)	202.503	140.328	174.947	324.498	261.799	338.035	172.593	308.111	-0.835326	8.56e-07
TEA014234	AT2G26730	Leucine-rich repeat protein kinase family protein;(source:Araport11)	236.757	219.918	237.629	453.072	308.763	425.392	231.435	395.743	-0.773576	8.86e-07
TEA014197	AT4G34160	CYCLIN D3;(source:Araport11)	80.5982	48.1725	59.875	153.065	125.903	134.834	62.8819	137.934	-1.13191	9.08e-07
TEA018315	AT4G03550	glucan synthase-like 5;(source:Araport11)	35.2617	43.9836	25.2597	95.9207	72.944	108.247	34.835	92.3706	-1.41382	9.28e-07
TEA008649	AT4G26080	Protein phosphatase 2C family protein;(source:Araport11)	74.5533	60.7392	60.8105	147.963	116.91	148.128	65.3677	137.667	-1.07524	9.62e-07
TEA015835	AT5G46290	3-ketoacyl-acyl carrier protein synthase I;(source:Araport11)	395.938	292.176	319.957	529.605	495.619	583.965	336.024	536.396	-0.674891	9.83e-07
TEA009443	AT5G17170	rubredoxin family protein;(source:Araport11)	262.951	159.179	224.531	419.398	317.756	457.677	215.554	398.277	-0.88486	9.85e-07
TEA017808	AT1G70210	CYCLIN D1;(source:Araport11)	214.593	175.934	153.43	290.823	347.733	301.953	181.319	313.503	-0.791256	1.01e-06
novel.19618	AT4G38660	Pathogenesis-related thaumatin superfamily protein;(source:Araport11)	42.314	14.6612	29.0019	92.8594	68.9471	97.8023	28.6591	86.5362	-1.59097	1.01e-06
TEA026025	AT5G52100	Dihydrodipicolinate reductase, bacterial/plant;(source:Araport11)	308.288	202.115	183.367	444.909	363.721	452.929	231.257	420.519	-0.863711	1.02e-06
TEA003279	AT1G54500	Rubredoxin-like superfamily protein;(source:Araport11)	251.869	202.115	212.369	381.642	347.733	352.278	222.118	360.551	-0.698607	1.04e-06
TEA008531	AT1G20330	sterol methyltransferase 2;(source:Araport11)	319.37	271.232	262.888	508.176	394.697	475.718	284.497	459.53	-0.692123	1.06e-06
TEA017535	AT3G14860	NHL domain-containing protein;(source:Araport11)	256.907	200.02	231.08	444.909	316.757	414.947	229.336	392.204	-0.773538	1.1e-06
TEA002545	AT4G13710	Pectin lyase-like superfamily protein;(source:Araport11)	67.501	61.7864	66.4238	185.719	102.921	150.027	65.2371	146.222	-1.16346	1.11e-06
TEA010782	AT2G33570	glycosyltransferase family protein (DUF23);(source:Araport11)	334.482	267.043	276.922	472.461	419.678	507.052	292.816	466.397	-0.671944	1.12e-06
TEA014543	AT1G79560	FTSH protease 12;(source:Araport11)	526.91	586.447	449.998	919.41	722.445	778.62	521.119	806.825	-0.631506	1.13e-06
TEA010095	AT4G03400	Auxin-responsive GH3 family protein;(source:Araport11)	1027.63	756.098	716.628	1175.54	1326.98	1384.42	833.451	1295.65	-0.636966	1.13e-06
TEA034001	AT2G30490	cinnamate-4-hydroxylase;(source:Araport11)	223.66	174.887	186.174	357.152	311.761	308.599	194.907	325.837	-0.740824	1.15e-06
TEA025832	AT1G07320	ribosomal protein L4;(source:Araport11)	429.185	349.774	391.994	690.833	520.6	634.29	390.318	615.241	-0.656041	1.16e-06
TEA033487	AT2G40435	transcription factor SCREAM-like protein;(source:Araport11)	10.0748	5.23614	1.87109	39.7969	30.9762	34.1833	5.72733	34.9855	-2.62442	1.17e-06
TEA000021	AT3G56370	Leucine-rich repeat protein kinase family protein;(source:Araport11)	164.219	100.534	146.881	288.783	232.821	250.678	137.211	257.427	-0.905417	1.18e-06
TEA021338	AT5G13630	magnesium-chelatase subunit chlH, chloroplast, putative / Mg-protoporphyrin IX chelatase, putative (CHLH);(source:Araport11)	550.082	389.569	439.707	1465.34	933.283	2066.19	459.786	1488.27	-1.69464	1.2e-06
TEA015854	AT1G54570	Esterase/lipase/thioesterase family protein;(source:Araport11)	160.189	128.809	132.848	269.394	209.839	280.113	140.615	253.115	-0.848524	1.21e-06
TEA026713	AT2G31040	ATP synthase protein I-like protein;(source:Araport11)	200.488	142.423	165.592	324.498	258.801	308.599	169.501	297.299	-0.810017	1.22e-06
TEA021747	AT1G76520	Auxin efflux carrier family protein;(source:Araport11)	41.3066	30.3696	37.4219	86.7368	89.9309	91.1555	36.366	89.2744	-1.29397	1.22e-06
novel.20688	AT2G33310	auxin-induced protein 13;(source:Araport11)	15.1122	8.37782	7.48437	61.226	35.9724	39.8805	10.3248	45.693	-2.14791	1.24e-06
novel.10881	AT4G28080	Tetratricopeptide repeat (TPR)-like superfamily protein;(source:Araport11)	73.5458	86.9199	61.7461	175.514	121.906	169.017	74.0706	155.479	-1.07308	1.24e-06
TEA018223	AT3G43190	sucrose synthase 4;(source:Araport11)	1004.45	765.523	752.179	1366.36	1253.04	1178.37	840.719	1265.92	-0.590525	1.26e-06
TEA030352	AT2G06925	Phospholipase A2 family protein;(source:Araport11)	20.1495	18.8501	11.2266	64.2873	51.9601	53.174	16.7421	56.4738	-1.76069	1.26e-06
TEA012661	AT5G08650	Small GTP-binding protein;(source:Araport11)	453.365	379.096	355.508	639.812	562.568	616.249	395.99	606.21	-0.61491	1.28e-06
TEA029332	AT1G69420	DHHC-type zinc finger family protein;(source:Araport11)	237.765	209.445	264.76	434.705	317.756	483.314	237.323	411.925	-0.794706	1.35e-06
TEA010999	AT5G53370	pectin methylesterase PCR fragment F;(source:Araport11)	818.071	617.864	530.455	1056.15	947.273	1142.29	655.463	1048.57	-0.678562	1.37e-06
TEA001157	AT2G20260	photosystem I subunit E-2;(source:Araport11)	2568.06	1777.15	1654.05	3061.3	2975.72	3351.86	1999.75	3129.63	-0.646367	1.4e-06
TEA004432	AT5G40010	AAA-ATPase 1;(source:Araport11)	61.4561	43.9836	29.9375	105.105	98.924	129.137	45.1257	111.055	-1.3044	1.4e-06
TEA009887	AT2G22240	myo-inositol-1-phosphate synthase 2;(source:Araport11)	319.37	246.098	224.531	674.506	531.592	987.518	263.333	731.205	-1.47379	1.43e-06
TEA022431	AT1G31650	RHO guanyl-nucleotide exchange factor 14;(source:Araport11)	117.875	98.4394	89.8124	175.514	193.851	199.403	102.042	189.589	-0.895464	1.45e-06
novel.17503	AT5G44520	NagB/RpiA/CoA transferase-like superfamily protein;(source:Araport11)	69.5159	54.4558	48.6484	148.983	94.9271	150.976	57.54	131.629	-1.19582	1.48e-06
TEA020777	AT5G01920	Protein kinase superfamily protein;(source:Araport11)	251.869	208.398	246.984	382.662	352.729	391.209	235.751	375.534	-0.670742	1.51e-06
TEA023825	AT4G05200	cysteine-rich RLK (RECEPTOR-like protein kinase) 25;(source:Araport11)	529.933	440.883	430.351	626.546	757.418	745.386	467.056	709.783	-0.604395	1.59e-06
TEA032496	AT5G25590	DNA ligase (DUF630 and DUF632);(source:Araport11)	46.3439	31.4168	30.873	100.002	69.9463	112.045	36.2113	93.998	-1.37813	1.6e-06
TEA029251	AT2G42570	TRICHOME BIREFRINGENCE-LIKE 39;(source:Araport11)	27.2019	14.6612	21.5176	68.369	55.957	69.3162	21.1269	64.5474	-1.60848	1.61e-06
TEA017298	AT3G01510	like SEX4 1;(source:Araport11)	177.316	173.84	182.432	271.435	286.78	319.044	177.862	292.42	-0.717509	1.67e-06
TEA030710	AT1G07010	Calcineurin-like metallo-phosphoesterase superfamily protein;(source:Araport11)	157.166	153.942	130.041	257.149	221.83	296.255	147.05	258.411	-0.815577	1.69e-06
TEA016395	AT4G30020	PA-domain containing subtilase family protein;(source:Araport11)	1471.92	1207.45	1153.53	1986.78	1613.76	2174.44	1277.64	1924.99	-0.591674	1.69e-06
TEA002340	AT1G15380	Lactoylglutathione lyase / glyoxalase I family protein;(source:Araport11)	35.2617	33.5113	31.8086	89.7981	77.9402	81.6601	33.5272	83.1328	-1.31061	1.74e-06
TEA016654	AT2G34660	multidrug resistance-associated protein 2;(source:Araport11)	210.563	168.604	203.014	371.438	306.764	298.154	194.06	325.452	-0.744163	1.75e-06
TEA030729	AT2G30200	EMBRYO DEFECTIVE 3147;(source:Araport11)	268.996	213.634	214.24	410.214	329.747	409.25	232.29	383.07	-0.722136	1.77e-06
TEA008973	AT4G31590	Cellulose-synthase-like C5;(source:Araport11)	145.077	131.951	117.879	232.659	223.828	227.889	131.635	228.125	-0.794539	1.78e-06
TEA003940	AT5G62350	Plant invertase/pectin methylesterase inhibitor superfamily protein;(source:Araport11)	620.606	561.314	467.773	902.063	779.402	802.358	549.898	827.941	-0.591077	1.81e-06
TEA007292	AT1G27480	alpha/beta-Hydrolases superfamily protein;(source:Araport11)	77.5757	57.5975	51.455	147.963	106.918	153.825	62.2094	136.235	-1.13303	1.83e-06
TEA007214	AT3G29180	DUF1336 family protein (DUF1336);(source:Araport11)	200.488	226.201	212.369	392.867	288.778	385.512	213.019	355.719	-0.740243	1.83e-06
TEA024254	AT5G40240	nodulin MtN21 /EamA-like transporter family protein;(source:Araport11)	229.705	149.754	132.848	328.579	295.773	314.297	170.769	312.883	-0.874772	1.88e-06
TEA031172	AT1G14130	2-oxoglutarate (2OG) and Fe(II)-dependent oxygenase superfamily protein;(source:Araport11)	22.1645	14.6612	20.582	88.7777	44.9655	57.9217	19.1359	63.8883	-1.73481	1.9e-06
TEA010236	AT4G33010	glycine decarboxylase P-protein 1;(source:Araport11)	88.658	80.6365	74.8437	211.23	120.907	178.513	81.3794	170.217	-1.06524	1.95e-06
TEA010789	AT2G25690	DUF581 family protein, putative (DUF581);(source:Araport11)	65.486	73.3059	60.8105	163.269	151.883	107.298	66.5341	140.817	-1.08189	2.07e-06
novel.564	AT5G22430	Pollen Ole e 1 allergen and extensin family protein;(source:Araport11)	292.168	230.39	224.531	374.499	412.683	408.301	249.03	398.494	-0.678982	2.15e-06
TEA001434	AT4G10550	Subtilase family protein;(source:Araport11)	119.89	94.2505	87.9413	226.536	157.879	198.453	100.694	194.289	-0.949035	2.24e-06
TEA019072	AT5G27690	Heavy metal transport/detoxification superfamily protein;(source:Araport11)	55.4112	58.6447	43.0351	153.065	99.9233	105.399	52.3637	119.462	-1.19193	2.28e-06
TEA020810	AT5G20140	SOUL heme-binding family protein;(source:Araport11)	257.914	246.098	239.5	357.152	414.682	383.613	247.837	385.149	-0.636462	2.32e-06
TEA025845	AT4G34160	CYCLIN D3;(source:Araport11)	156.159	122.526	101.975	279.599	202.844	230.737	126.886	237.727	-0.907077	2.32e-06
TEA021614	AT1G02065	squamosa promoter binding protein-like 8;(source:Araport11)	72.5383	52.3614	64.5527	126.534	120.907	145.279	63.1508	130.907	-1.05081	2.38e-06
TEA012000	AT3G13470	TCP-1/cpn60 chaperonin family protein;(source:Araport11)	109.815	78.5421	79.5214	212.25	230.823	128.187	89.2928	190.42	-1.09166	2.38e-06
TEA017059	AT2G34190	Xanthine/uracil permease family protein;(source:Araport11)	171.271	86.9199	130.976	272.456	196.849	359.874	129.722	276.393	-1.09078	2.38e-06
TEA024873	AT5G53850	haloacid dehalogenase-like hydrolase family protein;(source:Araport11)	370.752	291.129	296.568	532.666	443.659	531.74	319.483	502.689	-0.654224	2.4e-06
TEA005146	AT3G15570	Phototropic-responsive NPH3 family protein;(source:Araport11)	53.3963	35.6057	41.164	137.758	71.9448	118.692	43.3887	109.465	-1.33442	2.42e-06
TEA003376	AT5G03250	Phototropic-responsive NPH3 family protein;(source:Araport11)	51.3813	42.9363	43.0351	134.697	82.9363	104.449	45.7843	107.361	-1.22922	2.44e-06
TEA004576	AT1G11580	methylesterase PCR A;(source:Araport11)	344.557	263.901	310.601	534.707	431.669	484.264	306.353	483.546	-0.65761	2.5e-06
TEA031443	AT3G49950	GRAS family transcription factor;(source:Araport11)	126.942	145.565	97.2968	232.659	196.849	247.829	123.268	225.779	-0.87677	2.55e-06
novel.11713	AT1G75690	DnaJ/Hsp40 cysteine-rich domain superfamily protein;(source:Araport11)	178.323	160.226	178.689	311.232	237.817	343.732	172.413	297.594	-0.78735	2.56e-06
TEA030966	AT1G56500	haloacid dehalogenase-like hydrolase family protein;(source:Araport11)	312.318	263.901	283.471	458.174	428.671	425.392	286.563	437.413	-0.609611	2.58e-06
TEA021750	AT3G61490	Pectin lyase-like superfamily protein;(source:Araport11)	345.565	334.066	336.797	511.237	453.652	608.653	338.809	524.514	-0.631124	2.63e-06
TEA032659	AT1G23790	dicer-like protein (DUF936);(source:Araport11)	107.8	58.6447	63.6171	151.024	147.886	197.504	76.6873	165.471	-1.1109	2.66e-06
TEA033130	AT5G63810	beta-galactosidase 10;(source:Araport11)	216.608	149.754	157.172	329.6	261.799	325.691	174.511	305.697	-0.809114	2.71e-06
TEA000817	AT5G20630	germin 3;(source:Araport11)	452.357	333.018	377.961	1014.31	687.472	1340.75	387.779	1014.18	-1.38705	2.74e-06
TEA014720	AT4G19170	nine-cis-epoxycarotenoid dioxygenase 4;(source:Araport11)	151.122	143.47	90.748	225.516	274.789	223.141	128.447	241.149	-0.911904	2.94e-06
TEA000737	AT1G66150	transmembrane kinase 1;(source:Araport11)	60.4486	36.653	36.4863	104.084	110.915	96.8527	44.5293	103.951	-1.22394	2.95e-06
novel.12739	AT1G06620	2-oxoglutarate (2OG) and Fe(II)-dependent oxygenase superfamily protein;(source:Araport11)	276.049	229.343	216.111	395.928	346.734	409.25	240.501	383.971	-0.675882	3.2e-06
TEA002441	AT2G37220	RNA-binding (RRM/RBD/RNP motifs) family protein;(source:Araport11)	370.752	286.94	291.89	568.381	459.647	473.819	316.527	500.616	-0.661193	3.29e-06
TEA021346	AT5G21222	protein kinase family protein;(source:Araport11)	145.077	100.534	122.557	246.945	177.863	272.517	122.722	232.442	-0.921141	3.33e-06
TEA010147	AT5G58400	Peroxidase superfamily protein;(source:Araport11)	983.298	728.87	622.138	1200.03	1295.01	1153.69	778.102	1216.24	-0.644856	3.4e-06
TEA009991	AT3G04790	Ribose 5-phosphate isomerase, type A protein;(source:Araport11)	103.77	95.2977	108.523	189.801	168.87	194.655	102.53	184.442	-0.846113	3.4e-06
TEA001857	AT5G03040	IQ-domain 2;(source:Araport11)	140.039	125.667	124.428	232.659	211.837	221.242	130.045	221.913	-0.771165	3.41e-06
TEA017353	AT1G20610	Cyclin B2;(source:Araport11)	288.138	234.579	232.951	405.112	346.734	522.245	251.889	424.697	-0.754681	3.43e-06
TEA033125	AT3G20060	ubiquitin-conjugating enzyme19;(source:Araport11)	57.4262	37.7002	50.5195	109.186	83.9356	159.522	48.5486	117.548	-1.27547	3.57e-06
TEA032052	AT4G25990	CCT motif family protein;(source:Araport11)	437.245	400.041	347.088	641.852	528.594	629.543	394.791	599.996	-0.604823	3.58e-06
TEA024523	AT3G06130	Heavy metal transport/detoxification superfamily protein;(source:Araport11)	238.772	175.934	185.238	369.397	311.761	315.246	199.981	332.135	-0.731568	3.63e-06
TEA018833	AT3G25690	Hydroxyproline-rich glycoprotein family protein;(source:Araport11)	353.624	272.279	251.662	473.481	415.681	542.185	292.522	477.116	-0.70693	3.64e-06
TEA024991	AT1G23010	Cupredoxin superfamily protein;(source:Araport11)	668.965	538.275	479.935	891.859	771.408	894.463	562.392	852.577	-0.600937	3.76e-06
TEA015759	AT5G03760	Nucleotide-diphospho-sugar transferases superfamily protein;(source:Araport11)	17.1271	12.5667	8.41992	50.0012	44.9655	43.6787	12.7046	46.2151	-1.86886	3.83e-06
novel.18620	AT1G02730	cellulose synthase-like D5;(source:Araport11)	263.959	161.273	207.691	365.315	320.754	414.947	210.974	367.005	-0.798336	3.85e-06
TEA003390	AT1G62400	Protein kinase superfamily protein;(source:Araport11)	63.471	26.1807	43.0351	143.881	85.934	111.096	44.229	113.637	-1.35868	3.89e-06
TEA026744	AT2G36910	ATP binding cassette subfamily B1;(source:Araport11)	132.987	148.706	147.816	244.904	240.815	230.737	143.17	238.819	-0.737777	3.91e-06
TEA006434	AT5G25610	BURP domain-containing protein;(source:Araport11)	598.441	318.357	299.375	1066.35	1363.95	1165.08	405.391	1198.46	-1.56395	3.92e-06
TEA024272	AT5G46580	pentatricopeptide (PPR) repeat-containing protein;(source:Araport11)	198.473	167.556	203.014	323.477	301.768	292.457	189.681	305.901	-0.687694	4e-06
novel.199	AT5G65460	kinesin like protein for actin based chloroplast movement 2;(source:Araport11)	485.604	387.474	452.804	725.528	563.567	771.024	441.961	686.706	-0.635523	4.03e-06
TEA003333	AT1G69530	expansin A1;(source:Araport11)	87.6505	52.3614	74.8437	132.656	136.895	176.614	71.6185	148.722	-1.05308	4.05e-06
TEA022738	AT1G06620	2-oxoglutarate (2OG) and Fe(II)-dependent oxygenase superfamily protein;(source:Araport11)	230.712	197.926	182.432	352.049	290.777	353.228	203.69	332.018	-0.705922	4.06e-06
TEA024345	AT3G18830	polyol/monosaccharide transporter 5;(source:Araport11)	154.144	202.115	173.076	321.436	250.807	323.792	176.445	298.679	-0.76053	4.07e-06
TEA009853	AT3G14930	Uroporphyrinogen decarboxylase;(source:Araport11)	231.72	176.981	174.947	335.722	290.777	338.035	194.549	321.511	-0.725378	4.09e-06
novel.12045	AT4G38840	SAUR-like auxin-responsive protein family;(source:Araport11)	37.2766	25.1335	20.582	82.6551	57.9555	87.3574	27.664	75.9893	-1.46153	4.2e-06
TEA000020	AT3G18830	polyol/monosaccharide transporter 5;(source:Araport11)	31.2318	31.4168	37.4219	86.7368	79.9386	75.9629	33.3568	80.8795	-1.2747	4.29e-06
TEA011476	AT1G25510	Eukaryotic aspartyl protease family protein;(source:Araport11)	260.937	227.248	206.756	380.622	329.747	395.007	231.647	368.459	-0.670745	4.41e-06
TEA017438	AT4G38770	proline-rich protein 4;(source:Araport11)	25.1869	11.5195	8.41992	42.8582	55.957	64.5685	15.0421	54.4612	-1.86276	4.44e-06
TEA017113	AT1G08540	RNApolymerase sigma subunit 2;(source:Araport11)	370.752	312.074	317.15	590.831	445.658	515.598	333.325	517.362	-0.634126	4.54e-06
TEA026566	AT2G33450	Ribosomal L28 family;(source:Araport11)	390.901	343.491	330.248	572.463	464.643	590.612	354.88	542.573	-0.613102	4.55e-06
TEA021827	AT5G22800	Alanyl-tRNA synthetase, class IIc;(source:Araport11)	226.682	201.068	190.851	372.458	277.787	370.319	206.2	340.188	-0.723035	4.65e-06
TEA031939	AT3G13750	beta galactosidase 1;(source:Araport11)	112.837	99.4866	87.9413	180.617	170.869	189.907	100.088	180.464	-0.85227	4.77e-06
TEA007718	AT5G52900	membrane-associated kinase regulator;(source:Araport11)	462.432	425.174	340.539	721.446	505.612	864.078	409.382	697.045	-0.768966	4.79e-06
TEA025867	AT5G19220	ADP glucose pyrophosphorylase large subunit 1;(source:Araport11)	43.3215	27.2279	14.0332	103.064	57.9555	94.0041	28.1942	85.0078	-1.59834	4.83e-06
TEA011336	AT2G46890	3-oxo-5-alpha-steroid 4-dehydrogenase (DUF1295);(source:Araport11)	84.6281	43.9836	67.3593	141.84	134.896	135.784	65.3236	137.507	-1.07118	4.92e-06
TEA019039	AT1G19330	histone deacetylase complex subunit;(source:Araport11)	226.682	214.682	196.465	362.254	298.771	352.278	212.61	337.767	-0.668706	4.92e-06
TEA017153	AT5G23730	Transducin/WD40 repeat-like superfamily protein;(source:Araport11)	75.5608	109.959	87.9413	179.596	164.873	166.169	91.1537	170.213	-0.902532	4.96e-06
TEA010174	AT4G12970	stomagen;(source:Araport11)	79.5907	45.0308	53.3261	141.84	119.908	120.591	59.3159	127.446	-1.10255	5.01e-06
novel.3740	AT1G22630	SSUH2-like protein;(source:Araport11)	63.471	43.9836	33.6797	121.432	93.9279	109.197	47.0448	108.185	-1.20452	5.16e-06
TEA030960	AT5G67200	Leucine-rich repeat protein kinase family protein;(source:Araport11)	54.4038	34.5585	34.6152	121.432	78.9394	96.8527	41.1925	99.0745	-1.26656	5.22e-06
novel.5494	AT5G19440	NAD(P)-binding Rossmann-fold superfamily protein;(source:Araport11)	126.942	105.77	90.748	210.209	166.872	216.494	107.82	197.858	-0.877853	5.26e-06
TEA007060	AT1G12110	nitrate transporter 1.1;(source:Araport11)	57.4262	57.5975	46.7773	117.35	95.9263	129.137	53.9337	114.138	-1.08462	5.42e-06
TEA005850	AT5G43750	NAD(P)H dehydrogenase 18;(source:Araport11)	234.742	164.415	174.947	323.477	290.777	345.631	191.368	319.962	-0.741955	5.47e-06
TEA019369	AT2G10940	Bifunctional inhibitor/lipid-transfer protein/seed storage 2S albumin superfamily protein;(source:Araport11)	25.1869	12.5667	22.4531	66.3282	64.9501	50.3254	20.0689	60.5346	-1.58635	5.59e-06
TEA030135	AT5G57170	Tautomerase/MIF superfamily protein;(source:Araport11)	87.6505	63.8809	61.7461	141.84	119.908	171.866	71.0925	144.538	-1.02561	5.86e-06
TEA014099	AT5G23060	calcium sensing receptor;(source:Araport11)	55.4112	34.5585	30.873	101.023	74.9425	122.49	40.2809	99.4852	-1.30747	5.87e-06
TEA033204	AT5G64440	fatty acid amide hydrolase;(source:Araport11)	260.937	149.754	126.299	327.559	384.705	316.196	178.996	342.82	-0.938625	5.98e-06
TEA027538	AT1G75280	NmrA-like negative transcriptional regulator family protein;(source:Araport11)	218.623	124.62	112.266	304.089	246.81	335.186	151.836	295.362	-0.961396	6.01e-06
TEA031489	AT3G53150	UDP-glucosyl transferase 73D1;(source:Araport11)	157.166	113.101	113.201	237.761	201.845	238.334	127.823	225.98	-0.822776	6.16e-06
TEA002602	AT1G07110	fructose-2,6-bisphosphatase;(source:Araport11)	92.6879	70.1642	66.4238	137.758	127.902	215.545	76.4253	160.402	-1.0721	6.29e-06
TEA024162	AT1G65590	beta-hexosaminidase 3;(source:Araport11)	120.897	106.817	86.0703	204.087	164.873	203.201	104.595	190.72	-0.869024	6.51e-06
TEA021046	AT3G26570	phosphate transporter 2;(source:Araport11)	80.5982	53.4086	68.2949	122.452	123.905	171.866	67.4339	139.408	-1.04766	6.55e-06
TEA012931	AT5G18700	kinase family with ARM repeat domain-containing protein;(source:Araport11)	156.159	145.565	148.752	265.313	213.836	275.366	150.158	251.505	-0.744397	6.56e-06
TEA031177	AT4G34980	subtilisin-like serine protease 2;(source:Araport11)	342.542	255.524	276.922	488.787	407.687	470.97	291.662	455.815	-0.644032	6.7e-06
TEA032777	AT2G37080	ROP interactive partner 3;(source:Araport11)	44.329	26.1807	23.3887	112.248	75.9417	65.518	31.2994	84.5691	-1.43461	6.71e-06
novel.22396	AT4G03520	Thioredoxin superfamily protein;(source:Araport11)	56.4187	41.8891	47.7129	110.207	88.9317	117.743	48.6736	105.627	-1.11755	6.83e-06
TEA030906	AT3G15810	LURP-one-like protein (DUF567);(source:Araport11)	223.66	205.257	239.5	369.397	299.77	406.402	222.805	358.523	-0.685743	6.85e-06
TEA020962	AT1G78060	Glycosyl hydrolase family protein;(source:Araport11)	593.404	642.998	684.82	1109.21	777.403	997.963	640.407	961.526	-0.585987	6.86e-06
TEA029844	AT4G01070	UDP-Glycosyltransferase superfamily protein;(source:Araport11)	231.72	181.17	205.82	367.356	280.784	367.471	206.237	338.537	-0.714656	6.97e-06
TEA016651	AT2G34680	Outer arm dynein light chain 1 protein;(source:Araport11)	248.847	193.737	190.851	423.48	290.777	353.228	211.145	355.828	-0.753042	7.01e-06
TEA015144	AT2G20570	GBFs pro-rich region-interacting factor 1;(source:Araport11)	129.965	93.2032	101.975	201.025	168.87	223.141	108.381	197.679	-0.867473	7.04e-06
novel.16145	AT1G77590	long chain acyl-CoA synthetase 9;(source:Araport11)	222.652	214.682	157.172	374.499	298.771	317.145	198.169	330.138	-0.738138	7.12e-06
novel.21824	AT4G31980	PPPDE thiol peptidase family protein;(source:Araport11)	13.0972	11.5195	17.7754	59.1851	50.9609	36.0824	14.1307	48.7428	-1.778	7.28e-06
TEA009626	AT4G10540	Subtilase family protein;(source:Araport11)	71.5309	57.5975	31.8086	127.554	98.924	147.178	53.6456	124.552	-1.22091	7.31e-06
TEA001686	AT5G38430	Ribulose bisphosphate carboxylase (small chain) family protein;(source:Araport11)	3953.34	2687.19	2601.75	6576.69	5385.86	6714.17	3080.76	6225.58	-1.01495	7.36e-06
TEA025206	AT1G03310	debranching enzyme 1;(source:Araport11)	89.6654	84.8254	63.6171	200.005	121.906	159.522	79.3693	160.478	-1.01782	7.43e-06
novel.10862	AT5G53250	arabinogalactan protein 22;(source:Araport11)	102.763	76.4476	73.9082	173.474	127.902	199.403	84.3728	166.926	-0.985971	7.62e-06
TEA024465	AT1G12330	cyclin-dependent kinase-like protein;(source:Araport11)	124.927	84.8254	65.4882	230.618	139.893	205.1	91.7469	191.87	-1.06649	7.87e-06
novel.16069	AT5G56850	hypothetical protein;(source:Araport11)	265.974	242.957	217.047	373.479	334.743	449.131	241.992	385.784	-0.674424	7.89e-06
TEA003991	AT4G26555	FKBP-like peptidyl-prolyl cis-trans isomerase family protein;(source:Araport11)	320.378	290.082	273.18	417.357	417.679	532.69	294.546	455.909	-0.631538	7.94e-06
TEA018419	AT5G10770	Eukaryotic aspartyl protease family protein;(source:Araport11)	30.2243	19.8973	15.9043	72.4508	55.957	59.8208	22.0086	62.7429	-1.5145	8.13e-06
TEA031336	AT1G26761	Arabinanase/levansucrase/invertase;(source:Araport11)	19.1421	20.9445	6.54882	60.2056	56.9563	42.7291	15.5451	53.297	-1.789	8.14e-06
TEA014175	AT2G17972	transmembrane protein;(source:Araport11)	158.174	124.62	144.074	268.374	195.85	285.81	142.289	250.011	-0.812882	8.15e-06
TEA024163	AT1G65590	beta-hexosaminidase 3;(source:Araport11)	71.5309	68.0698	44.9062	142.861	118.909	118.692	61.5023	126.82	-1.04772	8.21e-06
TEA027877	AT5G53860	embryo defective 2737;(source:Araport11)	374.781	337.207	265.695	486.747	468.64	579.217	325.895	511.535	-0.652275	8.23e-06
novel.9627	AT3G54890	chlorophyll a-b binding protein 6;(source:Araport11)	100.748	73.3059	57.0683	150.004	135.896	180.412	77.0406	155.437	-1.01605	8.3e-06
TEA008590	AT2G04039	DUF2996 family protein;(source:Araport11)	17.1271	11.5195	13.0976	45.9195	41.9678	51.275	13.9148	46.3874	-1.73721	8.42e-06
TEA029607	AT1G08650	phosphoenolpyruvate carboxylase kinase 1;(source:Araport11)	109.815	64.9281	82.3281	163.269	152.883	179.462	85.6904	165.205	-0.946455	8.43e-06
TEA015720	AT3G55040	glutathione transferase lambda 2;(source:Araport11)	173.286	132.998	156.236	256.129	240.815	266.82	154.173	254.588	-0.72288	8.43e-06
TEA026484	AT4G28230	hypothetical protein;(source:Araport11)	84.6281	35.6057	62.6816	131.636	104.919	215.545	60.9718	150.7	-1.30465	8.46e-06
TEA032287	AT3G03770	Leucine-rich repeat protein kinase family protein;(source:Araport11)	225.675	202.115	188.98	334.702	306.764	320.943	205.59	320.803	-0.642596	8.59e-06
TEA014152	AT4G31780	monogalactosyl diacylglycerol synthase 1;(source:Araport11)	211.57	160.226	167.463	293.885	260.8	346.581	179.753	300.422	-0.741755	8.65e-06
TEA029589	AT5G58600	Pmr5/Cas1p GDSL/SGNH-like acyl-esterase family protein (DUF828);(source:Araport11)	21.157	7.33059	21.5176	79.5938	47.9632	45.5778	16.6684	57.7116	-1.78112	8.81e-06
TEA010078	AT5G46800	Mitochondrial substrate carrier family protein;(source:Araport11)	120.897	61.7864	80.457	230.618	135.896	190.857	87.7135	185.79	-1.0819	9.06e-06
novel.9632	AT3G54890	chlorophyll a-b binding protein 6;(source:Araport11)	102.763	76.4476	76.7148	186.739	127.902	182.311	85.3083	165.651	-0.95812	9.2e-06
TEA032024	AT2G26730	Leucine-rich repeat protein kinase family protein;(source:Araport11)	86.643	60.7392	52.3906	159.188	117.909	133.885	66.5909	136.994	-1.04229	9.23e-06
TEA032016	AT1G47670	Transmembrane amino acid transporter family protein;(source:Araport11)	264.966	229.343	278.793	352.049	417.679	424.443	257.701	398.057	-0.626517	9.26e-06
TEA005776	AT1G32090	early-responsive to dehydration stress protein (ERD4);(source:Araport11)	114.852	119.384	115.072	229.597	178.863	195.605	116.436	201.355	-0.790014	9.54e-06
TEA030840	AT4G23680	Polyketide cyclase/dehydrase and lipid transport superfamily protein;(source:Araport11)	25.1869	18.8501	13.0976	42.8582	60.9532	70.2657	19.0449	58.0257	-1.61402	9.8e-06
TEA006081	AT2G47590	photolyase/blue-light receptor 2;(source:Araport11)	572.247	474.394	521.099	964.309	653.498	785.267	522.58	801.025	-0.615742	9.85e-06
novel.16073	AT5G56850	hypothetical protein;(source:Araport11)	231.72	264.949	203.014	372.458	314.758	479.516	233.227	388.911	-0.739947	9.96e-06
novel.14967	AT5G02750	RING/U-box superfamily protein;(source:Araport11)	94.7028	79.5893	53.3261	179.596	134.896	144.33	75.8728	152.941	-1.01437	1e-05
novel.7000	AT2G40610	expansin A8;(source:Araport11)	28.2094	27.2279	29.9375	61.226	71.9448	79.7611	28.4582	70.9773	-1.31841	1e-05
TEA002713	AT1G01880	5-3 exonuclease family protein;(source:Araport11)	157.166	168.604	130.976	288.783	207.84	290.558	152.249	262.394	-0.78745	1.01e-05
TEA016785	AT5G21482	cytokinin oxidase 7;(source:Araport11)	312.318	241.91	202.078	410.214	374.712	443.434	252.102	409.453	-0.701262	1.02e-05
TEA022019	AT5G49820	root UVB sensitive protein (Protein of unknown function, DUF647);(source:Araport11)	141.047	90.0616	80.457	176.535	208.84	205.1	103.855	196.825	-0.924225	1.08e-05
TEA027169	AT3G51280	Tetratricopeptide repeat (TPR)-like superfamily protein;(source:Araport11)	169.256	98.4394	129.105	248.986	191.853	320.943	132.267	253.927	-0.940921	1.09e-05
TEA032730	AT5G42800	dihydroflavonol 4-reductase;(source:Araport11)	93.6954	80.6365	66.4238	181.637	159.877	125.339	80.2519	155.618	-0.956149	1.09e-05
TEA013231	AT1G48420	D-cysteine desulfhydrase;(source:Araport11)	18.1346	15.7084	9.35546	52.0421	35.9724	56.9722	14.3995	48.3289	-1.75472	1.16e-05
TEA031524	AT3G63430	zinc finger CCCH domain protein;(source:Araport11)	185.376	142.423	145.945	300.007	230.823	263.971	157.915	264.934	-0.746446	1.18e-05
novel.15807	AT1G03780	targeting protein for XKLP2;(source:Araport11)	80.5982	45.0308	60.8105	127.554	103.92	175.664	62.1465	135.713	-1.12676	1.19e-05
TEA006881	AT5G42760	Leucine carboxyl methyltransferase;(source:Araport11)	235.75	164.415	175.883	331.641	271.791	362.723	192.016	322.052	-0.746549	1.21e-05
TEA000936	AT4G13670	plastid transcriptionally active 5;(source:Araport11)	249.854	167.556	158.107	318.375	312.76	338.035	191.839	323.057	-0.752959	1.21e-05
TEA010819	AT1G14030	Rubisco methyltransferase family protein;(source:Araport11)	226.682	172.793	187.109	340.825	273.79	335.186	195.528	316.6	-0.695223	1.21e-05
TEA024758	AT5G42800	dihydroflavonol 4-reductase;(source:Araport11)	151.122	135.092	115.072	225.516	215.834	229.788	133.762	223.713	-0.74382	1.21e-05
TEA020376	AT3G18870	Mitochondrial transcription termination factor family protein;(source:Araport11)	54.4038	36.653	45.8418	92.8594	93.9279	109.197	45.6328	98.6613	-1.1116	1.23e-05
TEA023428	AT5G20400	2-oxoglutarate (2OG) and Fe(II)-dependent oxygenase superfamily protein;(source:Araport11)	207.54	161.273	152.494	337.763	237.817	312.398	173.769	295.993	-0.769094	1.23e-05
TEA022723	AT4G02630	Protein kinase superfamily protein;(source:Araport11)	517.843	398.994	348.959	678.588	577.557	707.405	421.932	654.516	-0.634342	1.23e-05
TEA002147	AT2G39130	Transmembrane amino acid transporter family protein;(source:Araport11)	371.759	253.429	251.662	565.32	403.69	485.213	292.283	484.741	-0.730054	1.23e-05
TEA033881	AT5G13140	Pollen Ole e 1 allergen and extensin family protein;(source:Araport11)	263.959	251.335	221.724	461.236	315.758	407.351	245.673	394.781	-0.685022	1.26e-05
TEA032233	AT3G20015	Eukaryotic aspartyl protease family protein;(source:Araport11)	109.815	77.4948	96.3613	206.127	134.896	201.302	94.557	180.775	-0.933971	1.26e-05
TEA011297	AT2G27490	dephospho-CoA kinase family;(source:Araport11)	26.1944	11.5195	16.8398	73.4712	39.9693	59.8208	18.1846	57.7538	-1.66496	1.28e-05
novel.9052	AT2G32530	cellulose synthase-like B3;(source:Araport11)	143.062	115.195	103.846	212.25	175.865	270.618	120.701	219.578	-0.865422	1.28e-05
TEA027242	AT4G29360	O-Glycosyl hydrolases family 17 protein;(source:Araport11)	135.002	112.053	140.332	223.475	222.829	204.15	129.129	216.818	-0.745375	1.29e-05
TEA025602	AT2G44480	beta glucosidase 17;(source:Araport11)	30.2243	12.5667	10.291	56.1238	57.9555	56.0227	17.694	56.7007	-1.68427	1.29e-05
TEA023164	AT2G18890	Protein kinase superfamily protein;(source:Araport11)	53.3963	25.1335	28.0664	69.3895	104.919	95.9032	35.532	90.0707	-1.34336	1.3e-05
novel.6757	AT4G22860	Cell cycle regulated microtubule associated protein;(source:Araport11)	77.5757	69.117	75.7792	147.963	121.906	148.128	74.1573	139.332	-0.9093	1.31e-05
TEA027447	AT1G74160	LONGIFOLIA protein;(source:Araport11)	186.383	108.912	165.592	306.13	218.832	316.196	153.629	280.386	-0.866465	1.31e-05
TEA008056	AT5G67070	ralf-like 34;(source:Araport11)	89.6654	53.4086	78.5859	154.085	118.909	174.715	73.8866	149.236	-1.01255	1.31e-05
TEA026059	AT2G45190	Plant-specific transcription factor YABBY family protein;(source:Araport11)	131.979	143.47	133.783	272.456	190.853	234.536	136.411	232.615	-0.770172	1.37e-05
TEA002076	AT3G06070	hypothetical protein;(source:Araport11)	224.667	185.359	171.205	321.436	278.786	329.489	193.744	309.904	-0.678803	1.37e-05
TEA004216	AT5G08050	wiskott-aldrich syndrome family protein, putative (DUF1118);(source:Araport11)	810.011	566.55	536.068	970.432	909.302	1036.89	637.543	972.209	-0.609234	1.41e-05
TEA002520	AT2G16595	Translocon-associated protein (TRAP), alpha subunit;(source:Araport11)	875.497	674.414	538.875	952.064	1263.03	1076.77	696.262	1097.29	-0.656913	1.44e-05
TEA020755	AT5G48720	x-ray induced transcript 1;(source:Araport11)	136.009	87.9671	87.9413	247.965	158.878	193.705	103.973	200.183	-0.945275	1.45e-05
novel.16147	AT1G77590	long chain acyl-CoA synthetase 9;(source:Araport11)	232.727	167.556	180.56	342.866	273.79	334.237	193.615	316.964	-0.71117	1.46e-05
TEA019834	AT4G10430	TMPIT-like protein;(source:Araport11)	141.047	108.912	133.783	213.271	210.838	219.343	127.914	214.484	-0.744339	1.48e-05
TEA015841	AT2G34450	HMG-box (high mobility group) DNA-binding family protein;(source:Araport11)	114.852	121.478	113.201	207.148	177.863	206.049	116.511	197.02	-0.758675	1.48e-05
TEA018695	AT1G78520	Carbohydrate-binding X8 domain superfamily protein;(source:Araport11)	35.2617	27.2279	36.4863	80.6142	58.9547	106.348	32.992	81.9723	-1.31177	1.49e-05
TEA030571	AT2G01590	chlororespiratory reduction 3;(source:Araport11)	102.763	60.7392	47.7129	155.106	128.901	162.371	70.4049	148.793	-1.08239	1.5e-05
TEA019292	AT5G40760	glucose-6-phosphate dehydrogenase 6;(source:Araport11)	381.834	290.082	272.244	522.462	436.665	505.153	314.72	488.093	-0.633747	1.52e-05
TEA027791	AT5G01590	histone-lysine N-methyltransferase ATXR3-like protein;(source:Araport11)	258.922	222.012	205.82	381.642	335.742	341.833	228.918	353.072	-0.625639	1.54e-05
TEA022112	AT3G52960	Thioredoxin superfamily protein;(source:Araport11)	311.31	349.774	315.279	553.075	412.683	509.901	325.454	491.886	-0.59635	1.56e-05
TEA017226	AT4G29080	phytochrome-associated protein 2;(source:Araport11)	427.17	278.563	299.375	541.85	519.601	516.548	335.036	526	-0.650751	1.57e-05
TEA007647	AT5G41850	alpha/beta-Hydrolases superfamily protein;(source:Araport11)	60.4486	59.692	67.3593	134.697	123.905	107.298	62.5	121.967	-0.962099	1.57e-05
TEA027105	AT1G75460	ATP-dependent protease La (LON) domain protein;(source:Araport11)	143.062	109.959	105.717	204.087	184.858	236.435	119.579	208.46	-0.803317	1.59e-05
novel.4278	AT2G21170	triosephosphate isomerase;(source:Araport11)	248.847	169.651	163.721	344.906	281.784	355.127	194.073	327.272	-0.754803	1.6e-05
TEA009280	AT1G69420	DHHC-type zinc finger family protein;(source:Araport11)	195.451	198.973	184.303	354.09	246.81	343.732	192.909	314.878	-0.707582	1.63e-05
TEA030435	AT3G01500	carbonic anhydrase 1;(source:Araport11)	3500.98	1368.73	1548.33	9779.83	7409.31	9370.98	2139.35	8853.37	-2.04907	1.63e-05
novel.6517	AT4G28780	GDSL-like Lipase/Acylhydrolase superfamily protein;(source:Araport11)	41.3066	21.9918	15.9043	75.512	72.944	66.4676	26.4009	71.6412	-1.44421	1.64e-05
TEA014134	AT1G72210	basic helix-loop-helix (bHLH) DNA-binding superfamily protein;(source:Araport11)	30.2243	8.37782	20.582	72.4508	41.9678	76.9125	19.728	63.777	-1.68856	1.64e-05
TEA003606	AT1G78930	Mitochondrial transcription termination factor family protein;(source:Araport11)	265.974	253.429	230.144	368.376	346.734	425.392	249.849	380.167	-0.606999	1.67e-05
TEA004427	AT5G15410	Cyclic nucleotide-regulated ion channel family protein;(source:Araport11)	78.5832	65.9753	62.6816	118.37	130.899	145.279	69.08	131.516	-0.93073	1.71e-05
TEA015253	AT1G31690	Copper amine oxidase family protein;(source:Araport11)	183.361	130.903	88.8769	273.476	219.831	262.072	134.38	251.793	-0.908428	1.71e-05
TEA006048	AT5G51600	Microtubule associated protein (MAP65/ASE1) family protein;(source:Araport11)	109.815	81.6837	65.4882	150.004	148.886	195.605	85.6623	164.831	-0.94756	1.73e-05
TEA032723	AT4G36490	SEC14-like 12;(source:Araport11)	63.471	42.9363	50.5195	122.452	90.9302	114.894	52.309	109.425	-1.06399	1.74e-05
TEA033454	AT3G24495	MUTS homolog 7;(source:Araport11)	58.4337	48.1725	45.8418	119.391	90.9302	105.399	50.816	105.24	-1.05101	1.74e-05
TEA006418	AT2G28120	Major facilitator superfamily protein;(source:Araport11)	140.039	109.959	99.1679	230.618	180.861	200.352	116.389	203.944	-0.810161	1.78e-05
TEA004172	AT3G03630	cysteine synthase 26;(source:Araport11)	65.486	52.3614	60.8105	113.268	109.916	127.238	59.5526	116.807	-0.971309	1.78e-05
TEA019100	AT4G14340	casein kinase I;(source:Araport11)	46.3439	36.653	28.0664	94.9003	76.9409	82.6097	37.0211	84.817	-1.1991	1.81e-05
TEA015801	AT2G16440	Minichromosome maintenance (MCM2/3/5) family protein;(source:Araport11)	14.1047	13.614	14.0332	41.8378	54.9578	37.9815	13.9173	44.9257	-1.68953	1.93e-05
TEA013390	AT1G60060	Serine/threonine-protein kinase WNK (With No Lysine)-like protein;(source:Araport11)	28.2094	25.1335	20.582	81.6346	49.9616	63.6189	24.6416	65.0717	-1.40299	1.98e-05
TEA029356	AT5G23960	terpene synthase 21;(source:Araport11)	76.5682	51.3141	83.2636	120.411	160.876	135.784	70.382	139.024	-0.978287	2e-05
TEA025236	AT5G20740	Plant invertase/pectin methylesterase inhibitor superfamily protein;(source:Araport11)	167.241	93.2032	77.6503	204.087	229.824	225.99	112.698	219.967	-0.966728	2.01e-05
TEA026596	AT3G51740	inflorescence meristem receptor-like kinase 2;(source:Araport11)	37.2766	35.6057	29.9375	76.5325	66.9486	94.9536	34.2733	79.4782	-1.217	2.01e-05
TEA018976	AT3G51300	RHO-related protein from plants 1;(source:Araport11)	32.2393	24.0862	24.3242	90.8185	45.9647	77.862	26.8832	71.5484	-1.41267	2.03e-05
TEA031418	AT1G19640	jasmonic acid carboxyl methyltransferase;(source:Araport11)	34.2542	20.9445	20.582	64.2873	55.957	77.862	25.2603	66.0354	-1.38894	2.14e-05
novel.18825	AT5G55050	GDSL-like Lipase/Acylhydrolase superfamily protein;(source:Araport11)	71.5309	59.692	62.6816	117.35	116.91	135.784	64.6348	123.348	-0.932966	2.17e-05
TEA003117	AT5G27290	stress regulated protein;(source:Araport11)	284.109	189.548	202.078	382.662	320.754	396.906	225.245	366.774	-0.703749	2.18e-05
TEA015439	AT1G49890	QWRF motif protein (DUF566);(source:Araport11)	96.7178	81.6837	100.103	152.045	158.878	182.311	92.835	164.411	-0.823572	2.18e-05
TEA018103	AT2G24840	AGAMOUS-like 61;(source:Araport11)	49.3664	31.4168	47.7129	97.9616	87.9325	93.0546	42.832	92.9829	-1.11441	2.19e-05
TEA021354	AT2G41770	transmembrane protein, putative (DUF288);(source:Araport11)	629.673	375.955	420.996	1455.14	933.283	1978.83	475.541	1455.75	-1.61418	2.2e-05
novel.23564	AT5G48485	Bifunctional inhibitor/lipid-transfer protein/seed storage 2S albumin superfamily protein;(source:Araport11)	18.1346	3.14168	5.61328	51.0217	26.9793	43.6787	8.96318	40.5599	-2.17841	2.27e-05
TEA007857	AT4G35590	RWP-RK domain-containing protein;(source:Araport11)	59.4411	34.5585	22.4531	100.002	72.944	120.591	38.8176	97.8459	-1.33879	2.29e-05
TEA032174	AT3G55430	O-Glycosyl hydrolases family 17 protein;(source:Araport11)	38.2841	27.2279	26.1953	68.369	56.9563	111.096	30.5691	78.807	-1.36957	2.3e-05
TEA029793	AT5G08720	polyketide cyclase/dehydrase/lipid transporter;(source:Araport11)	201.495	130.903	121.621	279.599	214.835	332.338	151.34	275.59	-0.866239	2.32e-05
TEA006173	AT1G47530	MATE efflux family protein;(source:Araport11)	62.4636	49.2197	53.3261	122.452	90.9302	120.591	55.0031	111.324	-1.01708	2.33e-05
TEA032902	AT4G39050	Kinesin motor family protein;(source:Araport11)	148.099	114.148	117.879	213.271	191.853	236.435	126.709	213.853	-0.755852	2.36e-05
novel.7203	AT4G38840	SAUR-like auxin-responsive protein family;(source:Araport11)	24.1794	27.2279	29.0019	60.2056	60.9532	77.862	26.8031	66.3402	-1.3076	2.38e-05
TEA031773	AT3G24440	Fibronectin type III domain-containing protein;(source:Araport11)	53.3963	46.078	54.2617	93.8798	98.924	119.642	51.2453	104.148	-1.02269	2.42e-05
TEA026654	AT5G01510	root UVB sensitive protein (Protein of unknown function, DUF647);(source:Araport11)	127.95	105.77	132.848	236.74	187.856	197.504	122.189	207.367	-0.760683	2.48e-05
TEA032493	AT5G25610	BURP domain-containing protein;(source:Araport11)	45.3365	53.4086	72.9726	106.125	194.85	94.0041	57.2392	131.66	-1.19803	2.48e-05
TEA018963	AT5G54160	O-methyltransferase 1;(source:Araport11)	313.325	313.121	309.666	472.461	389.701	571.621	312.037	477.927	-0.615819	2.52e-05
TEA016957	AT3G22142	Bifunctional inhibitor/lipid-transfer protein/seed storage 2S albumin superfamily protein;(source:Araport11)	417.095	442.977	363.927	807.163	575.558	528.892	408	637.204	-0.643301	2.57e-05
TEA024736	AT1G66840	PLASTID MOVEMENT IMPAIRED protein (DUF827);(source:Araport11)	66.4935	59.692	80.457	145.922	107.917	145.279	68.8808	133.039	-0.946921	2.62e-05
TEA006066	AT1G30270	CBL-interacting protein kinase 23;(source:Araport11)	259.929	182.218	211.433	287.762	436.665	361.773	217.86	362.067	-0.732712	2.62e-05
novel.19664	AT4G03390	STRUBBELIG-receptor family 3;(source:Araport11)	278.064	184.312	219.853	422.459	288.778	446.282	227.41	385.84	-0.762594	2.63e-05
TEA002707	AT2G47500	P-loop nucleoside triphosphate hydrolases superfamily protein with CH (Calponin Homology) domain-containing protein;(source:Araport11)	226.682	142.423	145.01	290.823	255.804	342.783	171.372	296.47	-0.79178	2.65e-05
TEA030568	AT3G10160	DHFS-FPGS homolog C;(source:Araport11)	227.69	212.587	179.625	305.109	296.772	372.218	206.634	324.7	-0.654147	2.67e-05
TEA018348	AT4G02290	glycosyl hydrolase 9B13;(source:Araport11)	261.944	130.903	179.625	676.547	397.695	544.084	190.824	539.442	-1.49895	2.69e-05
TEA022361	AT2G03420	hypothetical protein;(source:Araport11)	42.314	50.2669	39.2929	83.6755	85.934	111.096	43.958	93.5684	-1.09395	2.7e-05
TEA016012	AT2G40480	WEB family protein (DUF827);(source:Araport11)	55.4112	35.6057	62.6816	109.186	98.924	112.995	51.2329	107.035	-1.05802	2.72e-05
TEA006799	AT4G15510	Photosystem II reaction center PsbP family protein;(source:Araport11)	232.727	185.359	228.273	377.56	277.787	380.764	215.453	345.37	-0.679909	2.72e-05
TEA008161	AT5G41410	POX (plant homeobox) family protein;(source:Araport11)	144.069	93.2032	60.8105	169.392	268.794	183.261	99.361	207.149	-1.06237	2.8e-05
TEA032312	AT2G37220	RNA-binding (RRM/RBD/RNP motifs) family protein;(source:Araport11)	369.744	291.129	266.631	557.156	416.68	469.071	309.168	480.969	-0.637962	2.83e-05
TEA005231	AT4G29590	S-adenosyl-L-methionine-dependent methyltransferases superfamily protein;(source:Araport11)	54.4038	52.3614	37.4219	101.023	100.923	94.9536	48.0623	98.9663	-1.04566	2.86e-05
TEA023668	AT1G67740	photosystem II BY;(source:Araport11)	448.327	313.121	377.025	623.485	560.57	526.043	379.491	570.032	-0.586063	2.86e-05
TEA019709	AT3G45210	transcription initiation factor TFIID subunit (Protein of unknown function, DUF584);(source:Araport11)	85.6355	80.6365	92.6191	180.617	123.905	169.967	86.297	158.163	-0.872812	2.86e-05
TEA006388	AT1G54820	Protein kinase superfamily protein;(source:Araport11)	523.888	408.419	321.828	748.998	524.597	783.368	418.045	685.654	-0.714841	2.88e-05
TEA014664	AT1G14670	Endomembrane protein 70 protein family;(source:Araport11)	115.86	94.2505	104.781	171.433	153.882	257.324	104.964	194.213	-0.888762	2.9e-05
TEA015825	AT5G44040	eisosome SEG2-like protein;(source:Araport11)	66.4935	47.1252	29.0019	96.9411	95.9263	128.187	47.5402	107.018	-1.17623	2.93e-05
TEA019724	AT2G20300	Protein kinase superfamily protein;(source:Araport11)	189.406	196.879	217.982	350.009	255.804	362.723	201.422	322.845	-0.680162	2.94e-05
novel.21677	AT1G03670	ankyrin repeat family protein;(source:Araport11)	94.7028	59.692	74.8437	133.677	148.886	146.229	76.4128	142.93	-0.902502	2.96e-05
TEA015349	AT1G11820	O-Glycosyl hydrolases family 17 protein;(source:Araport11)	73.5458	65.9753	60.8105	131.636	114.912	128.187	66.7772	124.912	-0.904679	3.02e-05
TEA000872	AT1G12663	thionin-like protein;(source:Araport11)	165.226	164.415	145.01	267.353	205.842	329.489	158.217	267.562	-0.759805	3.03e-05
TEA030369	AT2G38370	weak chloroplast movement under blue light protein (DUF827);(source:Araport11)	118.882	81.6837	91.6835	196.944	140.892	196.554	97.4165	178.13	-0.870672	3.04e-05
novel.20947	AT3G07810	RNA-binding (RRM/RBD/RNP motifs) family protein;(source:Araport11)	159.181	140.328	136.59	236.74	204.843	273.467	145.367	238.35	-0.7146	3.04e-05
novel.12753	AT1G68890	2-oxoglutarate decarboxylase/hydro-lyase/magnesium ion-binding protein;(source:Araport11)	46.3439	38.7474	31.8086	85.7164	75.9417	94.0041	38.9666	85.2207	-1.13231	3.08e-05
TEA007509	AT5G17050	UDP-glucosyl transferase 78D2;(source:Araport11)	47.3514	49.2197	36.4863	92.8594	81.9371	105.399	44.3525	93.3983	-1.07864	3.12e-05
TEA009539	AT2G04570	GDSL-like Lipase/Acylhydrolase superfamily protein;(source:Araport11)	36.2692	12.5667	14.9687	66.3282	225.827	157.623	21.2682	149.926	-2.81797	3.22e-05
novel.1131	AT2G02520	RNA-directed DNA polymerase (reverse transcriptase)-related family protein;(source:Araport11)	10.0748	2.09445	8.41992	19.3882	39.9693	39.8805	6.86305	33.0794	-2.25965	3.31e-05
TEA002956	AT1G19940	glycosyl hydrolase 9B5;(source:Araport11)	12.0897	7.33059	8.41992	38.7765	27.9785	38.931	9.28008	35.2287	-1.92459	3.33e-05
TEA018399	AT5G08130	basic helix-loop-helix (bHLH) DNA-binding superfamily protein;(source:Araport11)	216.608	190.595	231.08	313.273	313.759	339.934	212.761	322.322	-0.598142	3.42e-05
TEA019268	AT3G16000	MAR binding filament-like protein 1;(source:Araport11)	161.196	126.715	140.332	285.721	185.857	262.072	142.748	244.55	-0.77627	3.43e-05
TEA027498	AT3G51150	ATP binding microtubule motor family protein;(source:Araport11)	20.1495	6.28336	8.41992	52.0421	27.9785	51.275	11.6176	43.7652	-1.91445	3.43e-05
TEA001678	AT4G18130	phytochrome E;(source:Araport11)	114.852	65.9753	96.3613	188.78	137.894	198.453	92.3963	175.042	-0.920269	3.46e-05
TEA032603	AT3G26960	Pollen Ole e 1 allergen and extensin family protein;(source:Araport11)	32.2393	20.9445	28.0664	78.5733	59.954	61.7199	27.0834	66.7491	-1.29796	3.5e-05
novel.7730	AT5G04730	Ankyrin-repeat containing protein;(source:Araport11)	58.4337	45.0308	50.5195	87.7572	111.914	111.096	51.328	103.589	-1.01318	3.51e-05
novel.19584	AT3G23760	transferring glycosyl group transferase;(source:Araport11)	31.2318	23.039	29.9375	76.5325	45.9647	94.9536	28.0694	72.4836	-1.3678	3.53e-05
TEA030267	AT3G15095	Serine/Threonine-kinase pakA-like protein;(source:Araport11)	180.338	153.942	128.17	243.884	226.826	292.457	154.15	254.389	-0.725085	3.56e-05
TEA030066	AT5G62360	Plant invertase/pectin methylesterase inhibitor superfamily protein;(source:Araport11)	85.6355	63.8809	54.2617	129.595	111.914	155.724	67.926	132.411	-0.965965	3.66e-05
TEA022678	AT3G12345	FKBP-type peptidyl-prolyl cis-trans isomerase;(source:Araport11)	79.5907	60.7392	70.166	135.718	111.914	147.178	70.1653	131.603	-0.907041	3.75e-05
novel.24044	AT1G18870	isochorismate synthase 2;(source:Araport11)	59.4411	92.156	98.2324	212.25	115.911	173.765	83.2765	167.309	-1.00514	3.75e-05
TEA024685	AT2G38290	ammonium transporter 2;(source:Araport11)	443.29	253.429	278.793	814.306	624.52	967.578	325.171	802.135	-1.30276	3.81e-05
TEA028096	AT5G60450	auxin response factor 4;(source:Araport11)	201.495	173.84	200.207	318.375	254.804	327.59	191.847	300.257	-0.645631	3.81e-05
TEA011239	AT2G14960	Auxin-responsive GH3 family protein;(source:Araport11)	53.3963	49.2197	27.1308	94.9003	80.9379	112.045	43.2489	95.9611	-1.1564	3.94e-05
TEA027658	AT4G17770	trehalose phosphatase/synthase 5;(source:Araport11)	255.899	245.051	194.594	369.397	327.748	360.824	231.848	352.656	-0.606857	3.96e-05
TEA026571	AT3G23530	Cyclopropane-fatty-acyl-phospholipid synthase;(source:Araport11)	76.5682	57.5975	54.2617	144.902	99.9233	125.339	62.8091	123.388	-0.975008	4.01e-05
TEA028587	AT5G20950	Glycosyl hydrolase family protein;(source:Araport11)	664.935	426.222	502.388	1163.29	853.345	1324.6	531.182	1113.75	-1.06815	4.02e-05
TEA024952	AT5G57190	phosphatidylserine decarboxylase 2;(source:Araport11)	309.295	237.721	232.951	387.765	362.721	443.434	259.989	397.973	-0.615169	4.04e-05
TEA012217	AT1G02850	beta glucosidase 11;(source:Araport11)	89.6654	69.117	62.6816	127.554	119.908	178.513	73.8214	141.992	-0.946483	4.07e-05
TEA021407	AT1G20610	Cyclin B2;(source:Araport11)	263.959	142.423	161.85	338.784	267.794	422.544	189.41	343.041	-0.857471	4.09e-05
TEA016185	AT3G51740	inflorescence meristem receptor-like kinase 2;(source:Araport11)	174.294	91.1088	139.396	541.85	263.797	579.217	134.933	461.622	-1.77414	4.1e-05
TEA004249	AT3G15110	transmembrane protein;(source:Araport11)	243.809	190.595	212.369	327.559	317.756	333.287	215.591	326.201	-0.597087	4.14e-05
TEA020196	AT3G11210	SGNH hydrolase-type esterase superfamily protein;(source:Araport11)	159.181	124.62	128.17	207.148	202.844	298.154	137.324	236.049	-0.782953	4.14e-05
novel.12028	AT4G38840	SAUR-like auxin-responsive protein family;(source:Araport11)	41.3066	29.3224	20.582	75.512	56.9563	94.0041	30.4036	75.4908	-1.31747	4.15e-05
TEA029952	AT3G63170	Chalcone-flavanone isomerase family protein;(source:Araport11)	110.822	85.8727	94.4902	200.005	134.896	188.008	97.0618	174.303	-0.84432	4.19e-05
novel.12111	AT5G02970	alpha/beta-Hydrolases superfamily protein;(source:Araport11)	193.436	184.312	149.687	275.517	254.804	297.205	175.812	275.842	-0.652012	4.23e-05
TEA020802	AT4G34260	1,2-alpha-L-fucosidase;(source:Araport11)	274.034	207.351	215.176	364.295	315.758	398.805	232.187	359.619	-0.631737	4.27e-05
TEA022238	AT4G27570	UDP-Glycosyltransferase superfamily protein;(source:Araport11)	69.5159	51.3141	52.3906	131.636	105.919	102.55	57.7402	113.368	-0.972878	4.42e-05
TEA009266	AT1G61720	NAD(P)-binding Rossmann-fold superfamily protein;(source:Araport11)	96.7178	86.9199	88.8769	203.066	126.903	165.219	90.8382	165.063	-0.861155	4.43e-05
TEA023567	AT4G21870	HSP20-like chaperones superfamily protein;(source:Araport11)	334.482	182.218	196.465	709.201	474.636	595.359	237.722	593.065	-1.31896	4.44e-05
TEA014753	AT3G63430	zinc finger CCCH domain protein;(source:Araport11)	77.5757	75.4004	80.457	170.412	121.906	133.885	77.811	142.068	-0.86708	4.47e-05
novel.19670	AT4G03390	STRUBBELIG-receptor family 3;(source:Araport11)	283.101	179.076	219.853	418.378	283.782	462.424	227.343	388.195	-0.771828	4.51e-05
TEA000093	AT5G48300	ADP glucose pyrophosphorylase 1;(source:Araport11)	754.6	537.228	567.877	1039.82	762.415	992.266	619.902	931.501	-0.587586	4.63e-05
TEA014590	AT1G14440	homeobox protein 31;(source:Araport11)	32.2393	31.4168	41.164	84.6959	68.9471	78.8115	34.94	77.4848	-1.1453	4.67e-05
TEA001611	AT5G61480	Leucine-rich repeat protein kinase family protein;(source:Araport11)	42.314	56.5503	50.5195	108.166	84.9348	108.247	49.7946	100.449	-1.0135	4.69e-05
TEA028928	AT1G05300	zinc transporter 5 precursor;(source:Araport11)	20.1495	17.8029	25.2597	64.2873	53.9586	48.4264	21.0707	55.5574	-1.39281	4.78e-05
TEA015520	AT5G56590	O-Glycosyl hydrolases family 17 protein;(source:Araport11)	99.7402	69.117	63.6171	163.269	117.909	160.472	77.4915	147.217	-0.927402	4.78e-05
TEA003898	AT5G14700	NAD(P)-binding Rossmann-fold superfamily protein;(source:Araport11)	32.2393	37.7002	13.0976	88.7777	63.9509	64.5685	27.679	72.4324	-1.39652	4.81e-05
TEA008830	AT4G34540	NmrA-like negative transcriptional regulator family protein;(source:Araport11)	2757.46	1719.55	1555.81	4937.88	3882.02	4804.65	2010.94	4541.52	-1.17535	4.87e-05
TEA019813	AT2G38110	glycerol-3-phosphate acyltransferase 6;(source:Araport11)	64.4785	26.1807	20.582	88.7777	85.934	109.197	37.0804	94.6361	-1.35546	4.87e-05
TEA024981	AT5G57190	phosphatidylserine decarboxylase 2;(source:Araport11)	112.837	99.4866	100.103	178.576	164.873	178.513	104.142	173.987	-0.740714	4.91e-05
TEA012718	AT5G27330	Prefoldin chaperone subunit family protein;(source:Araport11)	26.1944	27.2279	17.7754	68.369	50.9609	60.7703	23.7326	60.0334	-1.34398	4.91e-05
TEA000108	AT5G55180	O-Glycosyl hydrolases family 17 protein;(source:Araport11)	219.63	119.384	159.043	460.215	305.765	529.841	166.019	431.941	-1.37935	4.91e-05
TEA021397	AT3G52500	Eukaryotic aspartyl protease family protein;(source:Araport11)	125.935	68.0698	87.9413	192.862	154.881	173.765	93.9819	173.836	-0.886229	5.01e-05
TEA028361	AT3G05330	cyclin family;(source:Araport11)	136.009	76.4476	82.3281	198.984	133.897	261.123	98.2617	198.001	-1.01203	5.06e-05
novel.5835	AT3G19300	Protein kinase superfamily protein;(source:Araport11)	59.4411	39.7946	31.8086	112.248	69.9463	112.045	43.6815	98.0797	-1.17003	5.15e-05
novel.5481	AT5G19440	NAD(P)-binding Rossmann-fold superfamily protein;(source:Araport11)	132.987	99.4866	101.975	196.944	154.881	239.283	111.483	197.036	-0.822854	5.15e-05
TEA027867	AT5G44520	NagB/RpiA/CoA transferase-like superfamily protein;(source:Araport11)	107.8	113.101	98.2324	178.576	167.871	183.261	106.378	176.569	-0.732677	5.22e-05
novel.7169	AT1G65900	plant/protein;(source:Araport11)	166.234	138.234	167.463	288.783	212.837	260.173	157.31	253.931	-0.689363	5.27e-05
TEA005861	AT4G04850	K+ efflux antiporter 3;(source:Araport11)	259.929	208.398	207.691	350.009	310.761	363.672	225.34	341.481	-0.600313	5.28e-05
TEA008184	AT1G63850	BTB/POZ domain-containing protein;(source:Araport11)	79.5907	92.156	65.4882	160.208	129.9	138.632	79.0783	142.914	-0.856621	5.32e-05
TEA030409	AT3G27930	beta-galactosidase;(source:Araport11)	2180.18	808.46	854.154	5425.64	4197.78	5286.07	1280.93	4969.83	-1.95603	5.35e-05
TEA022625	AT1G30280	Chaperone DnaJ-domain superfamily protein;(source:Araport11)	211.57	134.045	176.818	269.394	275.788	299.104	174.145	281.429	-0.691574	5.43e-05
novel.12116	AT5G02970	alpha/beta-Hydrolases superfamily protein;(source:Araport11)	185.376	178.029	166.527	306.13	227.825	302.902	176.644	278.952	-0.659988	5.43e-05
TEA009444	AT2G21340	MATE efflux family protein;(source:Araport11)	44.329	34.5585	30.873	94.9003	89.9309	61.7199	36.5868	82.1837	-1.16759	5.48e-05
TEA003905	AT1G38131	O-fucosyltransferase family protein;(source:Araport11)	25.1869	20.9445	19.6465	59.1851	50.9609	56.9722	21.926	55.7061	-1.34655	5.53e-05
TEA010552	AT1G55670	photosystem I subunit G;(source:Araport11)	2478.39	1656.71	1685.85	3836.83	3118.61	4030.78	1940.32	3662.07	-0.916404	5.59e-05
novel.5828	AT3G19300	Protein kinase superfamily protein;(source:Araport11)	59.4411	33.5113	35.5508	111.227	71.9448	102.55	42.8344	95.2406	-1.15352	5.6e-05
TEA014488	AT3G01015	TPX2 (targeting protein for Xklp2) protein family;(source:Araport11)	54.4038	35.6057	32.7441	94.9003	72.944	99.7013	40.9179	89.1819	-1.12631	5.64e-05
TEA019450	AT5G17540	HXXXD-type acyl-transferase family protein;(source:Araport11)	16.1196	14.6612	17.7754	46.9399	46.9639	43.6787	16.1854	45.8608	-1.49951	5.8e-05
TEA001763	AT4G30130	DUF630 family protein (DUF630 and DUF632);(source:Araport11)	128.957	124.62	128.17	200.005	191.853	220.292	127.249	204.05	-0.681581	5.82e-05
TEA019706	AT5G24380	YELLOW STRIPE like 2;(source:Araport11)	74.5533	42.9363	37.4219	105.105	90.9302	139.582	51.6372	111.872	-1.1186	5.85e-05
TEA006969	AT1G07700	Thioredoxin superfamily protein;(source:Araport11)	54.4038	39.7946	68.2949	120.411	90.9302	118.692	54.1644	110.011	-1.01734	5.93e-05
TEA000095	AT1G55790	ferredoxin-fold anticodon-binding domain protein;(source:Araport11)	59.4411	34.5585	39.2929	122.452	70.9455	101.6	44.4309	98.3326	-1.14575	5.98e-05
novel.6349	AT1G50450	Saccharopine dehydrogenase;(source:Araport11)	125.935	132.998	109.459	197.964	172.867	250.678	122.797	207.17	-0.757244	6.01e-05
TEA024014	AT1G72030	Acyl-CoA N-acyltransferases (NAT) superfamily protein;(source:Araport11)	93.6954	101.581	82.3281	143.881	146.887	199.403	92.5348	163.39	-0.823558	6.1e-05
TEA013995	AT1G79720	Eukaryotic aspartyl protease family protein;(source:Araport11)	257.914	220.965	205.82	371.438	317.756	338.035	228.233	342.41	-0.585756	6.12e-05
TEA031530	AT1G61260	cotton fiber (DUF761);(source:Araport11)	37.2766	26.1807	30.873	84.6959	54.9578	79.7611	31.4435	73.1383	-1.21697	6.25e-05
TEA012580	AT5G21105	Plant L-ascorbate oxidase;(source:Araport11)	24.1794	11.5195	9.35546	51.0217	37.9708	51.275	15.0181	46.7558	-1.64293	6.26e-05
TEA033513	AT5G02600	Heavy metal transport/detoxification superfamily protein;(source:Araport11)	21.157	12.5667	6.54882	34.6947	43.9662	54.1236	13.4242	44.2615	-1.73069	6.28e-05
TEA006166	AT5G56750	N-MYC downregulated-like 1;(source:Araport11)	43.3215	39.7946	36.4863	88.7777	63.9509	107.298	39.8675	86.6754	-1.12284	6.36e-05
TEA029049	AT1G49890	QWRF motif protein (DUF566);(source:Araport11)	28.2094	33.5113	25.2597	86.7368	49.9616	72.1648	28.9935	69.6211	-1.26655	6.42e-05
TEA006404	AT2G16370	thymidylate synthase 1;(source:Araport11)	267.989	278.563	217.047	413.275	338.74	392.159	254.533	381.391	-0.585083	6.51e-05
novel.24700	AT1G24020	MLP-like protein 423;(source:Araport11)	306.273	143.47	180.56	479.604	530.593	535.539	210.101	515.245	-1.29415	6.58e-05
novel.5466	AT5G20935	DUF3148 family protein;(source:Araport11)	129.965	91.1088	102.91	197.964	166.872	185.16	107.994	183.332	-0.762956	6.58e-05
TEA031238	AT3G22790	Kinase interacting (KIP1-like) family protein;(source:Araport11)	236.757	213.634	216.111	423.48	264.797	373.168	222.168	353.815	-0.671296	7.04e-05
TEA018351	AT4G02320	Plant invertase/pectin methylesterase inhibitor superfamily;(source:Araport11)	18.1346	9.42505	9.35546	44.8991	31.9754	43.6787	12.305	40.1844	-1.7097	7.12e-05
TEA013011	AT5G38300	homeobox Hox-B3-like protein;(source:Araport11)	89.6654	32.4641	50.5195	127.554	99.9233	159.522	57.5497	129	-1.16426	7.16e-05
TEA003240	AT3G46610	Pentatricopeptide repeat (PPR-like) superfamily protein;(source:Araport11)	67.501	82.731	58.0039	115.309	122.906	146.229	69.4119	128.148	-0.889028	7.26e-05
TEA024137	AT4G34131	UDP-glucosyl transferase 73B3;(source:Araport11)	32.2393	18.8501	18.7109	78.5733	63.9509	42.7291	23.2668	61.7511	-1.40746	7.32e-05
TEA021225	AT1G30860	RING/U-box superfamily protein;(source:Araport11)	70.5234	60.7392	55.1972	108.166	105.919	136.733	62.1533	116.939	-0.914397	7.41e-05
TEA026837	AT4G33500	Protein phosphatase 2C family protein;(source:Araport11)	262.951	198.973	174.012	333.682	309.762	349.429	211.979	330.958	-0.64415	7.42e-05
TEA001866	AT2G34410	O-acetyltransferase family protein;(source:Araport11)	13.0972	19.8973	11.2266	60.2056	44.9655	31.3347	14.7404	45.5019	-1.63078	7.71e-05
TEA028907	AT2G21050	like AUXIN RESISTANT 2;(source:Araport11)	39.2916	39.7946	30.873	100.002	56.9563	89.2564	36.6531	82.0717	-1.16571	7.78e-05
TEA024577	AT5G18590	Galactose oxidase/kelch repeat superfamily protein;(source:Araport11)	223.66	184.312	205.82	348.988	280.784	301.953	204.597	310.575	-0.601188	7.85e-05
TEA033283	AT5G04560	HhH-GPD base excision DNA repair family protein;(source:Araport11)	90.6729	81.6837	72.9726	189.801	113.913	149.077	81.7764	150.93	-0.884729	7.86e-05
TEA023326	AT1G08560	syntaxin of plants 111;(source:Araport11)	194.443	115.195	136.59	253.067	195.85	383.613	148.743	277.51	-0.900486	7.9e-05
TEA003556	AT5G11420	transmembrane protein, putative (Protein of unknown function, DUF642);(source:Araport11)	6.04486	8.37782	9.35546	37.756	35.9724	20.8898	7.92605	31.5394	-1.98718	7.9e-05
TEA022156	AT3G50780	BTB/POZ domain protein;(source:Araport11)	151.122	130.903	97.2968	240.822	187.856	210.797	126.441	213.158	-0.755642	7.9e-05
novel.1172	AT2G29660	zinc finger (C2H2 type) family protein;(source:Araport11)	75.5608	67.0226	83.2636	156.126	138.893	113.944	75.2823	136.321	-0.853242	7.94e-05
novel.20798	AT5G51560	Leucine-rich repeat protein kinase family protein;(source:Araport11)	25.1869	20.9445	15.9043	98.982	36.9716	47.4768	20.6786	61.1435	-1.56524	7.99e-05
TEA005687	AT4G10955	alpha/beta-Hydrolases superfamily protein;(source:Araport11)	88.658	61.7864	83.2636	148.983	119.908	153.825	77.9027	140.905	-0.853163	8.38e-05
TEA034036	AT1G33540	serine carboxypeptidase-like 18;(source:Araport11)	131.979	101.581	101.975	234.7	164.873	176.614	111.845	192.062	-0.779657	8.39e-05
TEA004421	AT3G29185	glutamate NMDA receptor subunit epsilon-1, putative (DUF3598);(source:Araport11)	233.735	186.406	239.5	339.804	301.768	352.278	219.88	331.284	-0.589995	8.44e-05
TEA015666	AT1G60940	SNF1-related protein kinase 2.10;(source:Araport11)	33.2467	20.9445	31.8086	77.5529	49.9616	78.8115	28.6666	68.7754	-1.25935	8.5e-05
TEA023681	AT4G12800	photosystem I subunit l;(source:Araport11)	54.4038	49.2197	46.7773	109.186	86.9332	96.8527	50.1336	97.6574	-0.962421	8.63e-05
TEA018391	AT3G54090	fructokinase-like 1;(source:Araport11)	397.953	302.649	307.795	640.832	399.693	541.236	336.132	527.254	-0.649469	8.68e-05
TEA003647	AT2G04360	transmembrane protein;(source:Araport11)	116.867	142.423	126.299	215.311	177.863	233.586	128.53	208.92	-0.702247	8.74e-05
novel.22670	AT3G26960	Pollen Ole e 1 allergen and extensin family protein;(source:Araport11)	1.00748	1.04723	0	10.2043	41.9678	5.69722	0.684901	19.2898	-4.85213	8.78e-05
TEA021054	AT3G01180	starch synthase 2;(source:Araport11)	17.1271	18.8501	17.7754	60.2056	34.9731	53.174	17.9175	49.4509	-1.46512	8.82e-05
TEA002383	AT4G24770	31-kDa RNA binding protein;(source:Araport11)	146.084	109.959	142.203	267.353	173.866	232.636	132.749	224.619	-0.757081	8.94e-05
TEA032503	AT4G38620	myb domain protein 4;(source:Araport11)	132.987	118.337	112.266	212.25	193.851	180.412	121.196	195.504	-0.689926	8.98e-05
TEA001880	AT1G29820	Magnesium transporter CorA-like family protein;(source:Araport11)	77.5757	86.9199	69.2304	174.494	120.907	128.187	77.9087	141.196	-0.858899	9.3e-05
TEA016728	AT1G77090	thylakoid lumenal protein (Mog1/PsbP/DUF1795-like photosystem II reaction center PsbP family protein);(source:Araport11)	73.5458	65.9753	56.1328	128.575	110.915	117.743	65.218	119.077	-0.870285	9.35e-05
novel.24219	AT3G07040	NB-ARC domain-containing disease resistance protein;(source:Araport11)	37.2766	24.0862	21.5176	96.9411	44.9655	69.3162	27.6268	70.4076	-1.35088	9.56e-05
TEA002154	AT4G02290	glycosyl hydrolase 9B13;(source:Araport11)	42.314	31.4168	60.8105	86.7368	76.9409	136.733	44.8471	100.137	-1.15486	9.6e-05
TEA003250	AT5G40650	succinate dehydrogenase 2-2;(source:Araport11)	177.316	124.62	148.752	237.761	221.83	258.274	150.229	239.288	-0.671153	9.63e-05
TEA005235	AT4G26150	cytokinin-responsive gata factor 1;(source:Araport11)	118.882	76.4476	95.4257	163.269	157.879	180.412	96.9185	167.187	-0.785969	9.65e-05
TEA020177	AT1G15980	NDH-dependent cyclic electron flow 1;(source:Araport11)	45.3365	41.8891	29.0019	97.9616	61.9524	94.0041	38.7425	84.6394	-1.13162	9.66e-05
TEA033442	AT3G05330	cyclin family;(source:Araport11)	38.2841	24.0862	33.6797	79.5938	56.9563	81.6601	32.0167	72.7367	-1.18166	9.69e-05
TEA028335	AT4G18570	Tetratricopeptide repeat (TPR)-like superfamily protein;(source:Araport11)	45.3365	42.9363	49.584	104.084	73.9432	99.7013	45.9522	92.5762	-1.00904	9.7e-05
novel.15095	AT5G02790	Glutathione S-transferase family protein;(source:Araport11)	129.965	136.14	119.75	188.78	204.843	217.444	128.618	203.689	-0.665089	9.77e-05
TEA011059	AT4G25140	oleosin 1;(source:Araport11)	5.03738	3.14168	2.80664	27.5517	16.987	19.9403	3.6619	21.493	-2.55582	9.96e-05
TEA010963	AT1G77120	alcohol dehydrogenase 1;(source:Araport11)	85.6355	84.8254	72.9726	144.902	131.899	142.43	81.1445	139.744	-0.785935	0.000100613
TEA010460	AT1G13740	ABI five binding protein 2;(source:Araport11)	139.032	126.715	141.267	229.597	198.847	210.797	135.671	213.081	-0.650105	0.000101493
TEA032351	AT2G32500	Stress responsive alpha-beta barrel domain protein;(source:Araport11)	83.6206	78.5421	52.3906	132.656	120.907	138.632	71.5177	130.732	-0.874499	0.000105821
novel.21328	AT3G13227	serine-rich protein-like protein;(source:Araport11)	87.6505	98.4394	63.6171	133.677	171.868	140.531	83.2357	148.692	-0.840849	0.000106134
TEA000268	AT3G15190	chloroplast 30S ribosomal protein S20;(source:Araport11)	226.682	160.226	225.467	337.763	281.784	330.439	204.125	316.662	-0.631674	0.000107555
novel.20540	AT4G38770	proline-rich protein 4;(source:Araport11)	128.957	102.628	35.5508	342.866	330.746	357.975	89.0454	343.862	-1.95066	0.000110267
TEA011765	AT3G45140	lipoxygenase 2;(source:Araport11)	180.338	171.745	161.85	237.761	291.776	253.526	171.311	261.021	-0.608211	0.000111535
TEA003869	AT2G37170	plasma membrane intrinsic protein 2;(source:Araport11)	542.023	340.349	372.347	664.302	555.573	695.061	418.24	638.312	-0.610123	0.000112399
TEA008068	AT1G27460	no pollen germination related 1;(source:Araport11)	99.7402	60.7392	70.166	150.004	132.898	134.834	76.8818	139.245	-0.856284	0.000113686
TEA001167	AT3G04290	Li-tolerant lipase 1;(source:Araport11)	389.894	252.382	161.85	656.138	721.446	709.304	268.042	695.629	-1.37639	0.000114047
TEA012075	AT5G11260	Basic-leucine zipper (bZIP) transcription factor family protein;(source:Araport11)	321.385	291.129	242.306	513.278	390.7	385.512	284.94	429.83	-0.5936	0.000114344
TEA033680	AT3G25500	formin homology 1;(source:Araport11)	64.4785	51.3141	33.6797	136.738	75.9417	106.348	49.8241	106.343	-1.09707	0.000114686
TEA013663	AT2G41890	curculin-like (mannose-binding) lectin family protein / PAN domain-containing protein;(source:Araport11)	49.3664	49.2197	46.7773	101.023	74.9425	112.045	48.4545	96.0035	-0.987919	0.000114768
TEA027475	AT2G21300	ATP binding microtubule motor family protein;(source:Araport11)	11.0822	13.614	17.7754	50.0012	31.9754	44.6282	14.1572	42.2016	-1.57085	0.00011626
TEA015851	AT3G06840	hypothetical protein;(source:Araport11)	25.1869	21.9918	32.7441	65.3077	45.9647	83.5592	26.6409	64.9439	-1.28242	0.00011861
TEA001393	AT3G15730	phospholipase D alpha 1;(source:Araport11)	73.5458	58.6447	56.1328	126.534	106.918	112.045	62.7744	115.166	-0.87601	0.000119445
TEA010321	AT3G55770	GATA type zinc finger transcription factor family protein;(source:Araport11)	46.3439	30.3696	39.2929	101.023	67.9478	78.8115	38.6688	82.5941	-1.09226	0.000120577
TEA009412	AT2G47460	myb domain protein 12;(source:Araport11)	10.0748	8.37782	5.61328	41.8378	20.9839	30.3852	8.02196	31.0689	-1.95869	0.000120965
TEA026659	AT5G01500	thylakoid ATP/ADP carrier;(source:Araport11)	197.465	180.123	162.785	277.558	236.818	320.943	180.125	278.44	-0.630014	0.000122017
TEA014799	AT1G60990	Glycine cleavage T-protein family;(source:Araport11)	118.882	118.337	99.1679	179.596	196.849	169.017	112.129	181.821	-0.69875	0.000123104
TEA011576	AT5G15640	Mitochondrial substrate carrier family protein;(source:Araport11)	81.6056	73.3059	57.0683	161.228	89.9309	161.421	70.66	137.527	-0.963329	0.000125886
novel.20678	AT2G33310	auxin-induced protein 13;(source:Araport11)	22.1645	4.18891	9.35546	38.7765	37.9708	46.5273	11.903	41.0915	-1.78623	0.000126328
TEA021028	AT1G28680	HXXXD-type acyl-transferase family protein;(source:Araport11)	48.3589	36.653	40.2285	102.043	73.9432	80.7106	41.7468	85.5657	-1.03413	0.000127876
TEA016548	AT5G12900	DNA double-strand break repair RAD50 ATPase;(source:Araport11)	14.1047	6.28336	10.291	43.8786	25.9801	36.0824	10.2264	35.3137	-1.78373	0.000127954
TEA001495	AT5G10690	pentatricopeptide (PPR) repeat-containing protein / CBS domain-containing protein;(source:Araport11)	123.92	101.581	118.814	190.821	182.86	179.462	114.772	184.381	-0.682467	0.000128593
TEA006847	AT5G07990	Cytochrome P450 superfamily protein;(source:Araport11)	149.107	167.556	166.527	237.761	244.812	247.829	161.063	243.467	-0.59612	0.000128652
TEA030397	AT3G52500	Eukaryotic aspartyl protease family protein;(source:Araport11)	105.785	115.195	133.783	206.127	163.874	210.797	118.254	193.6	-0.709885	0.000129286
novel.24705	AT1G70370	polygalacturonase 2;(source:Araport11)	242.802	213.634	264.76	458.174	287.779	382.663	240.399	376.206	-0.644746	0.000131011
TEA000062	AT3G01470	homeobox 1;(source:Araport11)	163.211	118.337	121.621	190.821	219.831	244.031	134.39	218.228	-0.700557	0.000131818
TEA023432	AT1G33540	serine carboxypeptidase-like 18;(source:Araport11)	12.0897	6.28336	14.0332	35.7152	42.967	29.4356	10.8021	36.0393	-1.72784	0.000133386
TEA012626	AT1G78780	pathogenesis-related family protein;(source:Araport11)	32.2393	31.4168	20.582	77.5529	48.9624	71.2152	28.0794	65.9102	-1.23589	0.000133426
TEA011466	AT2G44190	ENDOSPERM DEFECTIVE protein (DUF566);(source:Araport11)	40.2991	16.7556	34.6152	71.4303	58.9547	87.3574	30.5566	72.5808	-1.24418	0.000138332
TEA016943	AT1G18730	NDH dependent flow 6;(source:Araport11)	288.138	222.012	210.498	382.662	319.754	380.764	240.216	361.06	-0.5887	0.000138612
TEA016296	AT2G36570	Leucine-rich repeat protein kinase family protein;(source:Araport11)	31.2318	38.7474	23.3887	80.6142	66.9486	60.7703	31.1226	69.4444	-1.16242	0.000139317
TEA011029	AT1G14810	semialdehyde dehydrogenase family protein;(source:Araport11)	170.264	152.895	126.299	278.578	196.849	248.779	149.819	241.402	-0.689643	0.000139329
TEA020625	AT1G15690	Inorganic H pyrophosphatase family protein;(source:Araport11)	61.4561	73.3059	52.3906	125.513	102.921	114.894	62.3842	114.443	-0.878563	0.000139969
TEA011582	AT1G14345	NAD(P)-linked oxidoreductase superfamily protein;(source:Araport11)	176.308	154.99	170.269	328.579	205.842	271.567	167.189	268.663	-0.683485	0.000142659
novel.9041	AT2G32530	cellulose synthase-like B3;(source:Araport11)	137.017	103.676	108.523	194.903	151.883	262.072	116.405	202.953	-0.803268	0.000142928
TEA012308	AT5G18660	NAD(P)-binding Rossmann-fold superfamily protein;(source:Araport11)	176.308	132.998	194.594	279.599	227.825	293.407	167.967	266.944	-0.666278	0.000143587
TEA025828	AT1G54820	Protein kinase superfamily protein;(source:Araport11)	75.5608	82.731	85.1347	153.065	126.903	136.733	81.1422	138.9	-0.774637	0.000143682
TEA015646	AT2G45970	cytochrome P450, family 86, subfamily A, polypeptide 8;(source:Araport11)	113.845	94.2505	103.846	204.087	160.876	154.774	103.98	173.246	-0.734935	0.000144736
TEA005827	AT4G25980	peroxidase superfamily protein;(source:Araport11)	18.1346	11.5195	13.0976	16.3269	89.9309	49.3759	14.2506	51.8779	-1.86459	0.000145685
TEA032499	AT5G25610	BURP domain-containing protein;(source:Araport11)	1556.55	774.948	693.24	2418.43	3340.44	2762.2	1008.25	2840.35	-1.49428	0.00014574
TEA004485	AT1G59990	DEA(D/H)-box RNA helicase family protein;(source:Araport11)	151.122	129.856	148.752	292.864	193.851	213.646	143.243	233.454	-0.702993	0.000147552
TEA028609	AT4G31840	early nodulin-like protein 15;(source:Araport11)	281.086	169.651	210.498	510.217	385.704	740.638	220.412	545.52	-1.30748	0.000148196
TEA014033	AT1G05170	Galactosyltransferase family protein;(source:Araport11)	150.114	123.573	112.266	208.168	189.854	216.494	128.651	204.839	-0.672513	0.000148975
novel.18358	AT1G10970	zinc transporter;(source:Araport11)	33.2467	12.5667	19.6465	66.3282	52.9593	51.275	21.82	56.8542	-1.37891	0.000149855
TEA021649	AT2G21530	SMAD/FHA domain-containing protein;(source:Araport11)	124.927	128.809	124.428	205.107	174.866	217.444	126.055	199.139	-0.660489	0.000151459
TEA015783	AT2G45660	AGAMOUS-like 20;(source:Araport11)	38.2841	25.1335	24.3242	86.7368	71.9448	48.4264	29.2473	69.036	-1.23824	0.000151611
TEA013019	AT3G01015	TPX2 (targeting protein for Xklp2) protein family;(source:Araport11)	29.2168	19.8973	26.1953	73.4712	41.9678	68.3666	25.1031	61.2685	-1.28519	0.000151631
TEA031175	AT1G14130	2-oxoglutarate (2OG) and Fe(II)-dependent oxygenase superfamily protein;(source:Araport11)	10.0748	5.23614	20.582	55.1034	31.9754	36.0824	11.9643	41.0537	-1.76158	0.000151752
novel.24794	AT4G38020	tRNA/rRNA methyltransferase (SpoU) family protein;(source:Araport11)	317.355	213.634	225.467	380.622	349.731	423.493	252.152	384.615	-0.609655	0.000152788
TEA025346	AT5G55730	FASCICLIN-like arabinogalactan 1;(source:Araport11)	275.041	181.17	206.756	447.97	309.762	311.448	220.989	356.393	-0.688596	0.000153382
TEA008778	AT5G66230	Chalcone-flavanone isomerase family protein;(source:Araport11)	53.3963	26.1807	40.2285	91.839	65.9494	103.499	39.9352	87.0959	-1.12337	0.000154063
TEA006753	AT2G33810	squamosa promoter binding protein-like 3;(source:Araport11)	121.905	86.9199	108.523	178.576	148.886	209.848	105.783	179.103	-0.759246	0.000156042
TEA020124	AT3G20150	Kinesin motor family protein;(source:Araport11)	224.667	162.32	161.85	279.599	246.81	348.48	182.946	291.63	-0.673957	0.000156842
TEA021975	AT3G10410	SERINE CARBOXYPEPTIDASE-LIKE 49;(source:Araport11)	48.3589	33.5113	34.6152	90.8185	64.9501	88.3069	38.8285	81.3585	-1.0679	0.000157321
TEA005191	AT3G19050	phragmoplast orienting kinesin 2;(source:Araport11)	165.226	137.187	140.332	229.597	195.85	281.063	147.582	235.503	-0.675302	0.000158258
TEA008696	AT1G54560	Myosin family protein with Dil domain-containing protein;(source:Araport11)	69.5159	42.9363	49.584	93.8798	102.921	114.894	54.0121	103.898	-0.9443	0.000159469
TEA007018	AT1G21880	lysm domain GPI-anchored protein 1 precursor;(source:Araport11)	75.5608	68.0698	83.2636	159.188	115.911	126.288	75.6314	133.796	-0.820253	0.000160899
TEA017071	AT5G15080	Protein kinase superfamily protein;(source:Araport11)	67.501	70.1642	63.6171	124.493	113.913	115.843	67.0941	118.083	-0.816345	0.000162936
TEA010578	AT2G46820	photosystem I P subunit;(source:Araport11)	2638.58	1768.77	1661.53	3687.85	3394.39	3969.06	2022.96	3683.77	-0.864777	0.000163527
TEA012577	AT5G21105	Plant L-ascorbate oxidase;(source:Araport11)	31.2318	12.5667	16.8398	62.2464	51.9601	46.5273	20.2128	53.5779	-1.40482	0.000164116
TEA023543	AT2G41290	strictosidine synthase-like 2;(source:Araport11)	22.1645	23.039	17.7754	46.9399	42.967	69.3162	20.993	53.0744	-1.34345	0.000164184
TEA021842	AT1G29450	SAUR-like auxin-responsive protein family;(source:Araport11)	3.02243	2.09445	3.74219	17.3474	14.9885	24.6879	2.95302	19.0079	-2.67838	0.000167682
TEA019855	AT4G33950	Protein kinase superfamily protein;(source:Araport11)	118.882	85.8727	103.846	168.371	157.879	183.261	102.867	169.837	-0.722682	0.000171744
novel.1313	AT1G23965	transcription factor;(source:Araport11)	270.004	205.257	250.726	390.826	284.781	473.819	241.996	383.142	-0.662822	0.00017413
TEA017647	AT5G48310	portal protein;(source:Araport11)	75.5608	25.1335	60.8105	118.37	90.9302	146.229	53.8349	118.51	-1.13537	0.000174726
TEA033877	AT5G64860	disproportionating enzyme;(source:Araport11)	115.86	111.006	99.1679	178.576	170.869	171.866	108.678	173.77	-0.678247	0.000175337
TEA010194	AT3G58690	Protein kinase superfamily protein;(source:Araport11)	120.897	104.723	83.2636	188.78	146.887	183.261	102.961	172.976	-0.750799	0.000177594
novel.4279	AT2G21170	triosephosphate isomerase;(source:Araport11)	195.451	81.6837	130.041	293.885	233.82	216.494	135.725	248.067	-0.868399	0.00017985
novel.830	AT2G24230	Leucine-rich repeat protein kinase family protein;(source:Araport11)	65.486	59.692	53.3261	134.697	99.9233	96.8527	59.5014	110.491	-0.893063	0.000186366
TEA010126	AT1G32910	HXXXD-type acyl-transferase family protein;(source:Araport11)	14.1047	6.28336	5.61328	37.756	29.977	26.587	8.66711	31.44	-1.86153	0.000189751
novel.1307	AT1G23965	transcription factor;(source:Araport11)	319.37	211.54	207.691	397.969	317.756	456.727	246.2	390.817	-0.667579	0.00019123
TEA019513	AT4G28590	polyadenylate-binding protein 2-binding protein;(source:Araport11)	187.391	130.903	131.912	242.863	237.817	227.889	150.069	236.19	-0.65462	0.000194886
TEA000233	AT4G34260	1,2-alpha-L-fucosidase;(source:Araport11)	122.912	106.817	87.0058	183.678	142.89	209.848	105.578	178.805	-0.762731	0.000195766
TEA006518	AT5G16340	AMP-dependent synthetase and ligase family protein;(source:Araport11)	73.5458	47.1252	42.0996	125.513	86.9332	108.247	54.2569	106.898	-0.979894	0.000195812
TEA007071	AT1G17620	Late embryogenesis abundant (LEA) hydroxyproline-rich glycoprotein family;(source:Araport11)	23.172	35.6057	23.3887	60.2056	57.9555	67.4171	27.3888	61.8594	-1.1808	0.00019768
TEA022319	AT3G26040	HXXXD-type acyl-transferase family protein;(source:Araport11)	26.1944	12.5667	14.0332	45.9195	45.9647	49.3759	17.5981	47.0867	-1.42111	0.000197875
novel.7572	AT2G20780	Major facilitator superfamily protein;(source:Araport11)	43.3215	23.039	17.7754	65.3077	67.9478	65.518	28.0453	66.2579	-1.24408	0.000198103
TEA026272	AT5G49665	Zinc finger (C3HC4-type RING finger) family protein;(source:Araport11)	93.6954	61.7864	63.6171	170.412	97.9248	146.229	73.033	138.189	-0.920321	0.000198227
TEA008553	AT3G04310	transmembrane protein;(source:Araport11)	77.5757	61.7864	71.1015	118.37	128.901	119.642	70.1546	122.304	-0.800759	0.000201819
TEA017256	AT5G54270	light-harvesting chlorophyll B-binding protein 3;(source:Araport11)	84.6281	52.3614	47.7129	144.902	89.9309	128.187	61.5674	121.007	-0.976286	0.00020282
TEA018870	AT1G78580	trehalose-6-phosphate synthase;(source:Araport11)	197.465	160.226	200.207	331.641	233.82	297.205	185.966	287.555	-0.627348	0.000202907
novel.4275	AT2G21170	triosephosphate isomerase;(source:Araport11)	247.839	164.415	156.236	313.273	249.808	362.723	189.497	308.601	-0.704809	0.000203757
novel.6752	AT4G22860	Cell cycle regulated microtubule associated protein;(source:Araport11)	89.6654	49.2197	55.1972	124.493	101.922	145.279	64.6941	123.898	-0.938434	0.000205844
TEA023030	AT1G22360	UDP-glucosyl transferase 85A2;(source:Araport11)	10.0748	6.28336	2.80664	37.756	20.9839	22.7889	6.38826	27.1763	-2.09782	0.000211114
TEA008168	AT5G41315	basic helix-loop-helix (bHLH) DNA-binding superfamily protein;(source:Araport11)	16.1196	13.614	18.7109	60.2056	35.9724	37.9815	16.1482	44.7198	-1.46384	0.000211617
novel.15138	AT2G03090	expansin A15;(source:Araport11)	11.0822	0	6.54882	20.4087	30.9762	32.2842	5.87702	27.8897	-2.23623	0.000212653
TEA007357	AT5G59320	lipid transfer protein 3;(source:Araport11)	1324.83	669.178	733.468	2495.98	1969.49	1955.1	909.16	2140.19	-1.23513	0.000214268
TEA022413	AT1G72640	NAD(P)-binding Rossmann-fold superfamily protein;(source:Araport11)	107.8	57.5975	96.3613	143.881	157.879	162.371	87.2529	154.71	-0.823659	0.000215536
TEA018389	AT4G00030	Plastid-lipid associated protein PAP / fibrillin family protein;(source:Araport11)	56.4187	48.1725	43.0351	112.248	87.9325	83.5592	49.2088	94.5798	-0.943019	0.000215553
TEA033792	AT2G28630	3-ketoacyl-CoA synthase 12;(source:Araport11)	26.1944	16.7556	14.9687	59.1851	42.967	46.5273	19.3063	49.5598	-1.36177	0.000216051
novel.2992	AT5G48300	ADP glucose pyrophosphorylase 1;(source:Araport11)	245.824	216.776	170.269	329.6	287.779	335.186	210.957	317.522	-0.591873	0.000216154
TEA002279	AT5G22400	Rho GTPase activating protein with PAK-box/P21-Rho-binding domain-containing protein;(source:Araport11)	132.987	95.2977	93.5546	181.637	147.886	217.444	107.28	182.322	-0.766674	0.000216164
novel.11404	AT2G07706	hypothetical protein;(source:Araport11)	0	0	0.935546	37.756	1.99847	5.69722	0.311849	15.1506	-5.40496	0.000216384
novel.14929	AT5G02750	RING/U-box superfamily protein;(source:Araport11)	103.77	74.3531	59.875	127.554	142.89	152.875	79.3327	141.107	-0.833807	0.00021668
TEA001647	AT2G07690	Minichromosome maintenance (MCM2/3/5) family protein;(source:Araport11)	48.3589	31.4168	45.8418	102.043	122.906	54.1236	41.8725	93.0242	-1.1472	0.000216891
novel.20805	AT1G20610	Cyclin B2;(source:Araport11)	89.6654	72.2587	62.6816	160.208	92.9286	169.967	74.8686	141.035	-0.915657	0.000218295
TEA014643	AT3G26935	DHHC-type zinc finger family protein;(source:Araport11)	83.6206	48.1725	67.3593	122.452	130.899	111.096	66.3841	121.482	-0.869395	0.000220876
TEA004640	AT1G70820	phosphoglucomutase, putative / glucose phosphomutase;(source:Araport11)	15.1122	8.37782	5.61328	33.6743	32.9747	31.3347	9.70108	32.6612	-1.75751	0.000221319
TEA013872	AT1G70630	Nucleotide-diphospho-sugar transferase family protein;(source:Araport11)	175.301	162.32	186.174	288.783	226.826	273.467	174.598	263.025	-0.590077	0.000224292
novel.6508	AT4G28780	GDSL-like Lipase/Acylhydrolase superfamily protein;(source:Araport11)	40.2991	18.8501	19.6465	56.1238	60.9532	71.2152	26.2652	62.7641	-1.25918	0.000226562
TEA020013	AT5G41315	basic helix-loop-helix (bHLH) DNA-binding superfamily protein;(source:Araport11)	1.00748	0	0.935546	32.6539	10.9916	4.74768	0.647674	16.131	-4.60649	0.00022829
TEA032053	AT1G25440	B-box type zinc finger protein with CCT domain-containing protein;(source:Araport11)	15.1122	13.614	18.7109	43.8786	27.9785	64.5685	15.8123	45.4752	-1.52229	0.000228669
TEA033436	AT5G27560	DUF1995 domain protein, putative (DUF1995);(source:Araport11)	188.398	172.793	141.267	282.66	221.83	267.769	167.486	257.42	-0.621759	0.000233245
TEA018489	AT1G33800	glucuronoxylan 4-O-methyltransferase-like protein (DUF579);(source:Araport11)	158.174	150.801	129.105	227.557	228.824	210.797	146.027	222.393	-0.608055	0.000233746
TEA006787	AT3G45070	P-loop containing nucleoside triphosphate hydrolases superfamily protein;(source:Araport11)	8.05982	3.14168	3.74219	19.3882	26.9793	22.7889	4.98123	23.0521	-2.21186	0.000234677
TEA008461	AT4G39860	hematological/neurological-like protein;(source:Araport11)	132.987	130.903	122.557	207.148	183.859	205.1	128.816	198.702	-0.626092	0.000235101
TEA028035	AT5G47230	ethylene responsive element binding factor 5;(source:Araport11)	77.5757	73.3059	56.1328	105.105	133.897	128.187	69.0048	122.396	-0.830233	0.000235366
TEA024479	AT1G12370	photolyase 1;(source:Araport11)	76.5682	79.5893	47.7129	150.004	97.9248	133.885	67.9568	127.271	-0.909358	0.000235902
novel.2284	AT4G23420	NAD(P)-binding Rossmann-fold superfamily protein;(source:Araport11)	42.314	51.3141	38.3574	86.7368	70.9455	103.499	43.9952	87.0606	-0.988813	0.000236692
TEA005428	AT4G33840	Glycosyl hydrolase family 10 protein;(source:Araport11)	9.06729	6.28336	4.67773	38.7765	18.9854	23.7384	6.67613	27.1668	-2.0283	0.000237138
TEA002809	AT3G44610	Protein kinase superfamily protein;(source:Araport11)	64.4785	67.0226	59.875	123.472	106.918	107.298	63.792	112.563	-0.819947	0.000238399
TEA008214	AT2G03220	fucosyltransferase 1;(source:Araport11)	83.6206	94.2505	77.6503	157.147	115.911	164.27	85.1738	145.776	-0.777516	0.000240838
TEA032632	AT5G40270	HD domain-containing metal-dependent phosphohydrolase family protein;(source:Araport11)	135.002	102.628	83.2636	150.004	221.83	179.462	106.965	183.765	-0.782845	0.000244698
TEA006210	AT4G33985	membrane insertase, putative (DUF1685);(source:Araport11)	126.942	52.3614	63.6171	146.942	155.88	166.169	80.9735	156.331	-0.94958	0.00024774
TEA027541	AT5G15900	TRICHOME BIREFRINGENCE-LIKE 19;(source:Araport11)	104.778	59.692	48.6484	116.329	186.857	121.541	71.0393	141.576	-0.99665	0.000247962
novel.15608	AT1G13245	ROTUNDIFOLIA like 17;(source:Araport11)	9.06729	8.37782	10.291	28.5721	29.977	33.2338	9.24537	30.5943	-1.72405	0.000249481
novel.15801	AT1G03780	targeting protein for XKLP2;(source:Araport11)	94.7028	67.0226	63.6171	132.656	109.916	163.32	75.1142	135.297	-0.851109	0.000249958
TEA016601	AT5G08640	flavonol synthase 1;(source:Araport11)	16.1196	15.7084	13.0976	43.8786	31.9754	47.4768	14.9752	41.1103	-1.46035	0.000252094
TEA022390	AT3G03050	cellulose synthase-like D3;(source:Araport11)	98.7327	74.3531	79.5214	171.433	113.913	154.774	84.2024	146.707	-0.800842	0.000254905
novel.2293	AT4G23420	NAD(P)-binding Rossmann-fold superfamily protein;(source:Araport11)	50.3738	47.1252	48.6484	94.9003	74.9425	109.197	48.7158	93.0131	-0.933838	0.000257436
TEA001747	AT3G61470	photosystem I light harvesting complex protein;(source:Araport11)	6981.82	5180.63	4538.33	10508.4	8190.71	10921.6	5566.93	9873.57	-0.82672	0.0002601
TEA016788	AT1G29270	transcription factor bHLH35-like protein;(source:Araport11)	7.05234	1.04723	3.74219	20.4087	15.9877	27.5366	3.94725	21.311	-2.42731	0.000260214
TEA033486	AT2G30320	Pseudouridine synthase family protein;(source:Araport11)	49.3664	45.0308	41.164	87.7572	76.9409	94.9536	45.1871	86.5506	-0.939519	0.000262201
TEA013413	AT5G13580	ABC-2 type transporter family protein;(source:Araport11)	85.6355	89.0143	72.0371	158.167	106.918	167.118	82.229	144.068	-0.811508	0.000263946
novel.20579	AT5G51010	Rubredoxin-like superfamily protein;(source:Araport11)	5.03738	8.37782	5.61328	23.47	25.9801	25.6375	6.34283	25.0292	-1.98654	0.000265886
TEA033081	AT1G68590	Ribosomal protein PSRP-3/Ycf65;(source:Araport11)	55.4112	48.1725	39.2929	112.248	64.9501	110.146	47.6255	95.7813	-1.01061	0.00026634
novel.24714	AT1G70370	polygalacturonase 2;(source:Araport11)	238.772	205.257	271.308	418.378	274.789	413.998	238.446	369.055	-0.628976	0.000267741
TEA010497	AT2G42320	nucleolar protein gar2-like protein;(source:Araport11)	173.286	134.045	88.8769	265.313	198.847	212.696	132.069	225.619	-0.774744	0.000269044
novel.5462	AT5G20935	DUF3148 family protein;(source:Araport11)	123.92	114.148	91.6835	169.392	166.872	193.705	109.917	176.656	-0.687357	0.000272339
TEA005929	AT1G13170	OSBP(oxysterol binding protein)-related protein 1D;(source:Araport11)	107.8	91.1088	65.4882	142.861	141.891	169.017	88.1324	151.256	-0.783044	0.000276912
TEA032260	AT4G00050	basic helix-loop-helix (bHLH) DNA-binding superfamily protein;(source:Araport11)	339.52	240.862	234.822	336.743	412.683	517.497	271.735	422.308	-0.637335	0.00027781
TEA013135	AT4G14500	Polyketide cyclase/dehydrase and lipid transport superfamily protein;(source:Araport11)	110.822	111.006	99.1679	167.351	163.874	175.664	106.999	168.963	-0.660594	0.00028233
TEA012008	AT4G13710	Pectin lyase-like superfamily protein;(source:Araport11)	1074.98	722.587	866.316	1655.14	1302	2074.74	887.96	1677.29	-0.917578	0.000284375
novel.21686	AT1G03670	ankyrin repeat family protein;(source:Araport11)	108.808	65.9753	70.166	148.983	141.891	136.733	81.6496	142.536	-0.803933	0.000285739
TEA015272	AT5G39210	chlororespiratory reduction 7;(source:Araport11)	156.159	121.478	98.2324	225.516	167.871	226.939	125.29	206.775	-0.724883	0.000293404
TEA007016	AT1G78510	solanesyl diphosphate synthase 1;(source:Araport11)	145.077	157.084	161.85	253.067	192.852	269.668	154.67	238.529	-0.62511	0.000297923
TEA027448	AT5G17780	alpha/beta-Hydrolases superfamily protein;(source:Araport11)	42.314	46.078	33.6797	87.7572	77.9402	74.0638	40.6906	79.9204	-0.97672	0.000302639
TEA013801	AT1G12740	cytochrome P450, family 87, subfamily A, polypeptide 2;(source:Araport11)	37.2766	28.2751	19.6465	69.3895	49.9616	73.1143	28.3994	64.1551	-1.18068	0.000308516
TEA008549	AT5G43900	myosin 2;(source:Araport11)	18.1346	25.1335	24.3242	56.1238	51.9601	49.3759	22.5307	52.4866	-1.21916	0.000309378
TEA001994	AT4G11800	Calcineurin-like metallo-phosphoesterase superfamily protein;(source:Araport11)	82.6131	74.3531	72.0371	132.656	136.895	116.793	76.3344	128.781	-0.754407	0.000313301
TEA003487	AT1G13820	alpha/beta-Hydrolases superfamily protein;(source:Araport11)	93.6954	85.8727	80.457	138.779	124.904	171.866	86.675	145.183	-0.746168	0.000321166
TEA029054	AT1G24430	HXXXD-type acyl-transferase family protein;(source:Araport11)	133.994	77.4948	68.2949	217.352	144.889	152.875	93.2614	171.705	-0.881275	0.000324161
novel.20796	AT5G51560	Leucine-rich repeat protein kinase family protein;(source:Araport11)	37.2766	8.37782	24.3242	69.3895	48.9624	65.518	23.3262	61.29	-1.38899	0.00032519
TEA014470	AT5G24600	TRP-like ion channel protein (Protein of unknown function, DUF599);(source:Araport11)	105.785	67.0226	89.8124	162.249	117.909	180.412	87.54	153.523	-0.809587	0.000329958
TEA021529	AT2G28470	beta-galactosidase 8;(source:Araport11)	124.927	46.078	74.8437	275.517	195.85	232.636	81.9496	234.668	-1.51726	0.000332211
novel.3907	AT3G16330	Avr9/Cf-9 rapidly elicited protein;(source:Araport11)	31.2318	24.0862	32.7441	69.3895	63.9509	56.0227	29.354	63.121	-1.10028	0.000333178
TEA011621	AT4G23900	Nucleoside diphosphate kinase family protein;(source:Araport11)	135.002	108.912	120.685	202.046	177.863	187.059	121.533	188.989	-0.636142	0.000334133
TEA009575	AT1G75130	cytochrome P450, family 721, subfamily A, polypeptide 1;(source:Araport11)	66.4935	56.5503	52.3906	115.309	97.9248	100.651	58.4781	104.628	-0.839991	0.000335587
TEA013726	AT1G21890	nodulin MtN21 /EamA-like transporter family protein;(source:Araport11)	3.02243	2.09445	1.87109	19.3882	15.9877	13.2935	2.32933	16.2232	-2.80214	0.000338137
TEA000460	AT1G07780	phosphoribosylanthranilate isomerase 1;(source:Araport11)	102.763	78.5421	99.1679	144.902	187.856	136.733	93.4909	156.497	-0.741069	0.00034445
TEA018990	AT5G66090	cell wall integrity/stress response component;(source:Araport11)	257.914	181.17	191.787	345.927	273.79	332.338	210.29	317.351	-0.593843	0.000344958
TEA002299	AT5G23060	calcium sensing receptor;(source:Araport11)	53.3963	21.9918	43.9707	92.8594	63.9509	101.6	39.7862	86.1369	-1.11105	0.000348109
TEA004486	AT1G24100	UDP-glucosyl transferase 74B1;(source:Araport11)	69.5159	67.0226	61.7461	115.309	103.92	123.44	66.0948	114.223	-0.790766	0.000348631
TEA000535	AT1G61520	PSI type III chlorophyll a/b-binding protein;(source:Araport11)	2422.98	1642.05	1611.95	3720.5	2969.72	4813.2	1892.33	3834.47	-1.01892	0.00035032
novel.19814	AT1G30070	SGS domain-containing protein;(source:Araport11)	21.157	26.1807	12.1621	45.9195	41.9678	61.7199	19.8333	49.869	-1.34029	0.000351785
novel.22403	AT4G03520	Thioredoxin superfamily protein;(source:Araport11)	71.5309	35.6057	43.9707	123.472	73.9432	110.146	50.3691	102.521	-1.02493	0.000351897
novel.5861	AT1G70580	alanine-2-oxoglutarate aminotransferase 2;(source:Araport11)	2.01495	0	0	22.4495	10.9916	8.54583	0.671651	13.9956	-4.39318	0.000351959
novel.3873	AT1G01510	NAD(P)-binding Rossmann-fold superfamily protein;(source:Araport11)	84.6281	74.3531	78.5859	137.758	120.907	136.733	79.189	131.8	-0.734762	0.000353937
TEA006435	AT5G49690	UDP-Glycosyltransferase superfamily protein;(source:Araport11)	28.2094	21.9918	26.1953	58.1647	54.9578	56.0227	25.4655	56.3817	-1.14491	0.000354284
TEA015701	AT5G36710	transmembrane protein;(source:Araport11)	72.5383	39.7946	62.6816	104.084	100.923	120.591	58.3382	108.533	-0.893324	0.000356044
TEA014249	AT2G15490	UDP-glycosyltransferase 73B4;(source:Araport11)	17.1271	15.7084	14.0332	34.6947	36.9716	53.174	15.6229	41.6135	-1.41731	0.000356204
TEA033195	AT3G23670	phragmoplast-associated kinesin-related protein;(source:Araport11)	167.241	121.478	126.299	229.597	177.863	256.375	138.339	221.279	-0.678477	0.000364219
TEA026319	AT1G70580	alanine-2-oxoglutarate aminotransferase 2;(source:Araport11)	16.1196	10.4723	11.2266	33.6743	32.9747	41.7796	12.6062	36.1429	-1.52113	0.000364277
TEA031832	AT4G01950	glycerol-3-phosphate acyltransferase 3;(source:Araport11)	30.2243	26.1807	18.7109	75.512	54.9578	44.6282	25.0386	58.366	-1.22302	0.000364555
TEA007473	AT2G46210	Fatty acid/sphingolipid desaturase;(source:Araport11)	18.1346	16.7556	23.3887	61.226	36.9716	47.4768	19.4263	48.5581	-1.31651	0.000365349
TEA007402	AT4G33270	Transducin family protein / WD-40 repeat family protein;(source:Araport11)	353.624	176.981	278.793	630.628	488.625	878.321	269.8	665.858	-1.30316	0.000370288
TEA015494	AT4G37930	serine transhydroxymethyltransferase 1;(source:Araport11)	423.14	274.374	182.432	683.69	639.509	771.973	293.315	698.391	-1.25208	0.000372003
TEA014034	AT1G04030	eisosome protein;(source:Araport11)	16.1196	11.5195	11.2266	34.6947	33.9739	40.8301	12.9552	36.4996	-1.4966	0.000372147
TEA008213	AT1G74470	Pyridine nucleotide-disulfide oxidoreductase family protein;(source:Araport11)	969.193	695.359	735.339	1652.08	1084.17	1811.72	799.964	1515.99	-0.922311	0.000373511
TEA011255	AT1G34340	alpha/beta-Hydrolases superfamily protein;(source:Araport11)	50.3738	38.7474	41.164	111.227	64.9501	83.5592	43.4284	86.5788	-0.994464	0.000385725
TEA028008	AT5G56840	myb-like transcription factor family protein;(source:Araport11)	200.488	153.942	109.459	278.578	220.83	252.577	154.63	250.662	-0.699032	0.000386594
TEA007591	AT5G44520	NagB/RpiA/CoA transferase-like superfamily protein;(source:Araport11)	106.793	91.1088	72.9726	155.106	139.893	151.926	90.2913	148.975	-0.724804	0.000387426
TEA029946	AT4G02800	GRIP/coiled-coil protein;(source:Araport11)	143.062	73.3059	102.91	262.251	191.853	382.663	106.426	278.922	-1.38994	0.000389682
TEA003560	AT1G28200	FH interacting protein 1;(source:Araport11)	147.092	138.234	150.623	195.923	214.835	248.779	145.316	219.846	-0.597602	0.000390015
novel.13796	AT1G80830	natural resistance-associated macrophage protein 1;(source:Araport11)	147.092	59.692	63.6171	247.965	240.815	270.618	90.1336	253.133	-1.49014	0.000390232
TEA025009	AT4G34950	Major facilitator superfamily protein;(source:Araport11)	184.368	154.99	163.721	329.6	190.853	282.962	167.693	267.805	-0.675085	0.000391321
novel.4276	AT2G21170	triosephosphate isomerase;(source:Araport11)	223.66	103.676	108.523	267.353	239.816	256.375	145.286	254.515	-0.809416	0.000395173
TEA006212	AT2G23360	filament-like protein (DUF869);(source:Araport11)	79.5907	78.5421	49.584	156.126	105.919	114.894	69.2389	125.646	-0.862723	0.000414143
TEA027693	AT1G52510	alpha/beta-Hydrolases superfamily protein;(source:Araport11)	162.204	105.77	102.91	209.189	173.866	223.141	123.628	202.065	-0.710035	0.000414937
TEA020358	AT5G11780	SNF2 domain protein;(source:Araport11)	92.6879	89.0143	76.7148	155.106	123.905	146.229	86.139	141.746	-0.720137	0.000416998
TEA005846	AT4G17000	neurofilament heavy protein;(source:Araport11)	86.643	43.9836	49.584	126.534	85.934	139.582	60.0702	117.35	-0.967044	0.00043155
TEA030080	AT1G62750	Translation elongation factor EFG/EF2 protein;(source:Araport11)	78.5832	67.0226	61.7461	122.452	108.916	122.49	69.1173	117.953	-0.772463	0.000433731
TEA019643	AT3G23730	xyloglucan endotransglucosylase/hydrolase 16;(source:Araport11)	13.0972	6.28336	4.67773	31.6334	36.9716	18.9907	8.01943	29.1986	-1.86775	0.000434668
TEA023000	AT3G12870	transmembrane protein;(source:Araport11)	17.1271	12.5667	11.2266	36.7356	35.9724	38.931	13.6401	37.213	-1.45071	0.000439425
TEA031836	AT5G26330	Cupredoxin superfamily protein;(source:Araport11)	48.3589	46.078	32.7441	81.6346	68.9471	97.8023	42.3937	82.7947	-0.970544	0.000447059
TEA001536	AT3G14450	CTC-interacting domain 9;(source:Araport11)	149.107	118.337	134.719	218.373	198.847	194.655	134.054	203.958	-0.604238	0.000449038
TEA015238	AT3G02120	hydroxyproline-rich glycoprotein family protein;(source:Araport11)	168.249	116.242	117.879	215.311	178.863	251.627	134.123	215.267	-0.683744	0.000449376
TEA000496	AT4G02780	Terpenoid cyclases/Protein prenyltransferases superfamily protein;(source:Araport11)	252.877	138.234	209.562	487.767	325.75	592.511	200.224	468.676	-1.2267	0.000453441
novel.20811	AT1G20610	Cyclin B2;(source:Araport11)	100.748	53.4086	66.4238	145.922	93.9279	183.261	73.5267	141.037	-0.940292	0.000455477
TEA033831	AT1G72820	Mitochondrial substrate carrier family protein;(source:Araport11)	95.7103	89.0143	96.3613	173.474	124.904	160.472	93.6953	152.95	-0.70631	0.000456595
novel.10977	AT5G21920	YGGT family protein;(source:Araport11)	183.361	136.14	131.912	250.006	197.848	251.627	150.471	233.16	-0.632747	0.000459805
TEA016907	AT3G27890	NADPH:quinone oxidoreductase;(source:Araport11)	118.882	95.2977	82.3281	174.494	140.892	168.068	98.836	161.151	-0.707033	0.000460862
TEA006314	AT2G38780	cytochrome C oxidase subunit;(source:Araport11)	64.4785	41.8891	34.6152	93.8798	74.9425	108.247	46.9943	92.3565	-0.978076	0.000468544
TEA006841	AT1G15490	alpha/beta-Hydrolases superfamily protein;(source:Araport11)	136.009	128.809	139.396	220.414	177.863	215.545	134.738	204.607	-0.602153	0.000471816
TEA004118	AT5G02830	Tetratricopeptide repeat (TPR)-like superfamily protein;(source:Araport11)	69.5159	57.5975	42.0996	86.7368	99.9233	128.187	56.4043	104.949	-0.900533	0.000480429
TEA023362	AT1G18370	ATP binding microtubule motor family protein;(source:Araport11)	182.353	103.676	126.299	210.209	181.86	323.792	137.443	238.621	-0.796689	0.000481285
TEA012229	AT5G46290	3-ketoacyl-acyl carrier protein synthase I;(source:Araport11)	42.314	48.1725	50.5195	110.207	66.9486	93.0546	47.002	90.07	-0.937169	0.000482742
novel.10681	AT5G59770	Protein-tyrosine phosphatase-like, PTPLA;(source:Araport11)	49.3664	62.8336	50.5195	116.329	83.9356	95.9032	54.2398	98.7227	-0.865448	0.00048491
novel.20254	AT1G30380	photosystem I subunit K;(source:Araport11)	1811.44	1167.66	1219.95	2528.63	2157.34	2905.58	1399.68	2530.52	-0.854385	0.000489209
TEA000532	AT4G11120	translation elongation factor Ts (EF-Ts);(source:Araport11)	2487.46	1619.01	1569.85	3859.28	3021.68	4907.2	1892.11	3929.39	-1.05436	0.000489711
TEA007447	AT2G46660	cytochrome P450, family 78, subfamily A, polypeptide 6;(source:Araport11)	64.4785	83.7782	82.3281	122.452	134.896	127.238	76.8616	128.195	-0.737774	0.000489994
TEA033242	AT2G41120	DUF309 domain protein;(source:Araport11)	0	2.09445	7.48437	16.3269	13.9893	29.4356	3.19294	19.9173	-2.61267	0.000498951
TEA014388	AT5G66310	ATP binding microtubule motor family protein;(source:Araport11)	95.7103	60.7392	56.1328	170.412	91.9294	137.683	70.8608	133.342	-0.912965	0.000503122
novel.20256	AT1G30380	photosystem I subunit K;(source:Araport11)	1803.38	1174.99	1123.59	2483.73	2215.3	2879.94	1367.32	2526.33	-0.885773	0.000508436
TEA024500	AT3G48750	cell division control 2;(source:Araport11)	148.099	134.045	131.912	207.148	184.858	234.536	138.019	208.847	-0.598632	0.000509568
TEA010614	AT1G21500	hypothetical protein;(source:Araport11)	94.7028	70.1642	89.8124	156.126	109.916	169.017	84.8932	145.02	-0.77156	0.000510764
TEA020796	AT4G34260	1,2-alpha-L-fucosidase;(source:Araport11)	8.05982	8.37782	8.41992	27.5517	29.977	24.6879	8.28585	27.4055	-1.72488	0.000511136
TEA015424	AT5G44650	death domain associated protein;(source:Araport11)	99.7402	61.7864	90.748	170.412	132.898	129.137	84.0915	144.149	-0.774219	0.000511498
TEA006250	AT1G75090	DNA glycosylase superfamily protein;(source:Araport11)	75.5608	57.5975	77.6503	132.656	89.9309	157.623	70.2695	126.737	-0.849758	0.000513756
TEA011506	AT5G16000	NSP-interacting kinase 1;(source:Araport11)	145.077	119.384	139.396	201.025	194.85	212.696	134.619	202.857	-0.590771	0.000517177
TEA024771	AT3G62630	stress response NST1-like protein (DUF1645);(source:Araport11)	87.6505	70.1642	76.7148	110.207	122.906	170.917	78.1765	134.676	-0.786079	0.000520299
TEA030296	AT5G64080	Bifunctional inhibitor/lipid-transfer protein/seed storage 2S albumin superfamily protein;(source:Araport11)	105.785	81.6837	82.3281	138.779	142.89	155.724	89.9323	145.798	-0.698044	0.000521747
TEA031929	AT5G50090	D-ribose-binding periplasmic protein;(source:Araport11)	130.972	103.676	88.8769	176.535	147.886	200.352	107.841	174.925	-0.700146	0.000528889
TEA015524	AT3G49190	O-acyltransferase (WSD1-like) family protein;(source:Araport11)	872.475	574.928	529.519	1557.18	1079.17	1246.74	658.974	1294.36	-0.974026	0.000529384
TEA021017	AT1G15690	Inorganic H pyrophosphatase family protein;(source:Araport11)	39.2916	46.078	43.0351	89.7981	75.9417	75.9629	42.8016	80.5676	-0.912349	0.000540968
TEA016333	AT1G69580	Homeodomain-like superfamily protein;(source:Araport11)	28.2094	14.6612	24.3242	51.0217	52.9593	51.275	22.3982	51.752	-1.204	0.000542214
TEA012013	AT4G13700	purple acid phosphatase 23;(source:Araport11)	24.1794	33.5113	17.7754	63.2669	62.9517	44.6282	25.1554	56.9489	-1.1842	0.000545816
TEA019826	AT2G05990	NAD(P)-binding Rossmann-fold superfamily protein;(source:Araport11)	335.49	211.54	234.822	402.051	336.741	435.837	260.617	391.543	-0.587528	0.000550085
TEA019830	AT1G69440	Argonaute family protein;(source:Araport11)	64.4785	49.2197	42.0996	118.37	83.9356	88.3069	51.9326	96.8709	-0.900462	0.000552791
TEA012810	AT4G31890	ARM repeat superfamily protein;(source:Araport11)	24.1794	16.7556	26.1953	55.1034	41.9678	57.9217	22.3768	51.6643	-1.20299	0.000554923
TEA031476	AT1G03220	Eukaryotic aspartyl protease family protein;(source:Araport11)	34.2542	32.4641	27.1308	63.2669	51.9601	80.7106	31.283	65.3125	-1.06574	0.000556089
TEA024936	AT1G72250	Di-glucose binding protein with Kinesin motor domain-containing protein;(source:Araport11)	165.226	159.179	175.883	244.904	198.847	347.53	166.762	263.761	-0.662078	0.000556472
TEA015549	AT1G23740	Oxidoreductase, zinc-binding dehydrogenase family protein;(source:Araport11)	24.1794	16.7556	26.1953	48.9808	49.9616	54.1236	22.3768	51.022	-1.18473	0.000556477
TEA007041	AT1G12110	nitrate transporter 1.1;(source:Araport11)	47.3514	48.1725	31.8086	81.6346	82.9363	77.862	42.4442	80.811	-0.933332	0.000561173
TEA001297	AT5G66420	TIM-barrel signal transduction protein;(source:Araport11)	101.755	89.0143	116.943	146.942	177.863	164.27	102.571	163.025	-0.666254	0.000562782
TEA034031	AT1G33540	serine carboxypeptidase-like 18;(source:Araport11)	30.2243	19.8973	14.0332	45.9195	49.9616	56.0227	21.3849	50.6346	-1.2491	0.000563945
TEA018806	AT1G09850	xylem bark cysteine peptidase 3;(source:Araport11)	163.211	125.667	135.654	202.046	209.839	226.939	141.511	212.941	-0.589833	0.000570173
TEA003571	AT5G11420	transmembrane protein, putative (Protein of unknown function, DUF642);(source:Araport11)	15.1122	12.5667	14.9687	37.756	42.967	32.2842	14.2159	37.6691	-1.40294	0.000573215
TEA028423	AT1G22400	UDP-Glycosyltransferase superfamily protein;(source:Araport11)	85.6355	83.7782	77.6503	137.758	127.902	133.885	82.3547	133.182	-0.694309	0.000573425
TEA001690	AT1G19330	histone deacetylase complex subunit;(source:Araport11)	225.675	143.47	161.85	233.679	272.791	317.145	176.998	274.538	-0.633957	0.000580875
TEA032954	AT3G45970	expansin-like A1;(source:Araport11)	41.3066	43.9836	39.2929	76.5325	84.9348	73.1143	41.5277	78.1939	-0.91388	0.000581262
TEA004469	AT5G67460	O-Glycosyl hydrolases family 17 protein;(source:Araport11)	110.822	53.4086	64.5527	154.085	127.902	131.036	76.2613	137.674	-0.851754	0.000582795
novel.10853	AT5G53250	arabinogalactan protein 22;(source:Araport11)	110.822	70.1642	69.2304	191.841	90.9302	192.756	83.4057	158.509	-0.927376	0.000586921
TEA017549	AT4G01970	stachyose synthase;(source:Araport11)	20.1495	14.6612	12.1621	30.613	57.9555	37.0319	15.6576	41.8668	-1.42193	0.0005885
TEA012804	AT4G10120	Sucrose-phosphate synthase family protein;(source:Araport11)	20.1495	21.9918	15.9043	53.0625	41.9678	42.7291	19.3485	45.9198	-1.25017	0.00059198
TEA013104	AT4G39490	cytochrome P450, family 96, subfamily A, polypeptide 10;(source:Araport11)	16.1196	27.2279	14.9687	59.1851	38.9701	44.6282	19.4388	47.5945	-1.29774	0.000593418
TEA012663	AT1G21980	phosphatidylinositol-4-phosphate 5-kinase 1;(source:Araport11)	88.658	81.6837	77.6503	192.862	99.9233	143.38	82.664	145.388	-0.814455	0.00059771
TEA020493	AT3G52150	RNA-binding (RRM/RBD/RNP motifs) family protein;(source:Araport11)	69.5159	36.653	56.1328	128.575	90.9302	89.2564	54.1005	102.92	-0.924258	0.000600297
TEA032641	AT1G23790	dicer-like protein (DUF936);(source:Araport11)	85.6355	39.7946	43.9707	122.452	79.9386	136.733	56.467	113.041	-1.00261	0.000602021
TEA021936	AT3G26430	GDSL-like Lipase/Acylhydrolase superfamily protein;(source:Araport11)	53.3963	54.4558	43.9707	96.9411	93.9279	82.6097	50.6076	91.1596	-0.850696	0.000610996
TEA014659	AT1G44900	minichromosome maintenance (MCM2/3/5) family protein;(source:Araport11)	48.3589	28.2751	29.0019	85.7164	105.919	44.6282	35.212	78.7544	-1.16016	0.000611756
TEA021894	AT4G35020	RAC-like 3;(source:Araport11)	41.3066	28.2751	17.7754	57.1443	70.9455	62.6694	29.119	63.5864	-1.13208	0.000616218
novel.1391	AT5G54770	thiazole biosynthetic enzyme, chloroplast (ARA6) (THI1) (THI4);(source:Araport11)	116.867	134.045	123.492	194.903	177.863	191.806	124.802	188.191	-0.5932	0.000618617
novel.23588	AT1G75250	RAD-like 6;(source:Araport11)	91.6804	98.4394	89.8124	215.311	120.907	141.481	93.3107	159.233	-0.770531	0.000621131
TEA016257	AT5G46580	pentatricopeptide (PPR) repeat-containing protein;(source:Araport11)	100.748	97.3922	66.4238	157.147	126.903	154.774	88.1879	146.275	-0.733582	0.00062757
TEA004027	AT1G55850	cellulose synthase like E1;(source:Araport11)	15.1122	24.0862	10.291	39.7969	42.967	43.6787	16.4965	42.1475	-1.36369	0.000627671
TEA009338	AT5G45275	Major facilitator superfamily protein;(source:Araport11)	29.2168	29.3224	22.4531	52.0421	47.9632	76.9125	26.9974	58.9726	-1.13246	0.000628631
TEA018876	AT1G70370	polygalacturonase 2;(source:Araport11)	2.01495	11.5195	11.2266	31.6334	21.9831	34.1833	8.25367	29.2666	-1.82419	0.00063574
TEA018390	AT5G15740	O-fucosyltransferase family protein;(source:Araport11)	140.039	114.148	101.039	206.127	178.863	169.017	118.409	184.669	-0.641843	0.000646898
TEA000421	AT2G18300	basic helix-loop-helix (bHLH) DNA-binding superfamily protein;(source:Araport11)	8.05982	3.14168	4.67773	19.3882	11.9908	39.8805	5.29308	23.7532	-2.16768	0.000649476
TEA002353	AT1G04040	HAD superfamily, subfamily IIIB acid phosphatase;(source:Araport11)	10.0748	8.37782	2.80664	27.5517	20.9839	28.4861	7.08641	25.6739	-1.87083	0.000652259
TEA017694	AT1G54790	GDSL-like Lipase/Acylhydrolase superfamily protein;(source:Araport11)	43.3215	42.9363	43.0351	103.064	70.9455	72.1648	43.0977	82.058	-0.927629	0.00065502
novel.10743	AT5G19690	staurosporin and temperature sensitive 3-like A;(source:Araport11)	95.7103	91.1088	76.7148	135.718	121.906	178.513	87.8446	145.379	-0.729828	0.000655913
novel.19793	AT1G26945	basic helix-loop-helix (bHLH) DNA-binding superfamily protein;(source:Araport11)	2.01495	2.09445	7.48437	28.5721	16.987	14.243	3.86459	19.934	-2.34063	0.000659338
TEA014545	AT2G46570	laccase 6;(source:Araport11)	6.04486	4.18891	6.54882	30.613	16.987	19.9403	5.5942	22.5134	-2.0012	0.000664514
novel.14114	AT2G17820	histidine kinase 1;(source:Araport11)	27.2019	32.4641	57.0683	97.9616	51.9601	104.449	38.9114	84.7902	-1.1185	0.000669372
TEA008738	AT4G04830	methionine sulfoxide reductase B5;(source:Araport11)	89.6654	68.0698	86.0703	142.861	108.916	157.623	81.2685	136.467	-0.746833	0.000673723
TEA022258	AT4G10720	Ankyrin repeat family protein;(source:Araport11)	14.1047	19.8973	11.2266	35.7152	39.9693	40.8301	15.0762	38.8382	-1.373	0.000675318
TEA023583	AT5G51350	Leucine-rich repeat transmembrane protein kinase family protein;(source:Araport11)	131.979	122.526	87.0058	230.618	182.86	148.128	113.837	187.202	-0.718846	0.000680728
novel.4828	AT2G16850	plasma membrane intrinsic protein 2;(source:Araport11)	32.2393	31.4168	20.582	53.0625	64.9501	59.8208	28.0794	59.2778	-1.08335	0.000691132
TEA017540	AT5G67090	Subtilisin-like serine endopeptidase family protein;(source:Araport11)	35.2617	35.6057	18.7109	66.3282	48.9624	78.8115	29.8595	64.7007	-1.1231	0.000695388
novel.2244	AT4G30490	AFG1-like ATPase family protein;(source:Araport11)	62.4636	34.5585	47.7129	93.8798	79.9386	97.8023	48.245	90.5402	-0.906746	0.000695458
TEA002308	AT1G22640	myb domain protein 3;(source:Araport11)	34.2542	23.039	22.4531	75.512	52.9593	47.4768	26.5821	58.6494	-1.1411	0.000699531
TEA029670	AT1G77690	like AUX1 3;(source:Araport11)	22.1645	16.7556	13.0976	52.0421	36.9716	39.8805	17.3393	42.9647	-1.31183	0.000703101
TEA020601	AT4G27060	ARM repeat superfamily protein;(source:Araport11)	115.86	111.006	87.0058	164.29	180.861	149.077	104.624	164.743	-0.656805	0.00070543
TEA003192	AT3G25500	formin homology 1;(source:Araport11)	92.6879	68.0698	52.3906	137.758	110.915	122.49	71.0494	123.721	-0.802638	0.000709924
TEA010699	AT1G16880	uridylyltransferase-like protein;(source:Araport11)	124.927	119.384	148.752	210.209	168.87	224.091	131.021	201.057	-0.616375	0.000717622
TEA024443	AT5G59500	protein C-terminal S-isoprenylcysteine carboxyl O-methyltransferase;(source:Araport11)	86.643	53.4086	56.1328	126.534	104.919	112.995	65.3948	114.816	-0.812283	0.000726269
TEA024836	AT4G32730	Homeodomain-like protein;(source:Araport11)	172.279	146.612	113.201	235.72	173.866	285.81	144.031	231.799	-0.689053	0.000730727
TEA032382	AT4G36220	ferulic acid 5-hydroxylase 1;(source:Araport11)	35.2617	36.653	21.5176	66.3282	59.954	65.518	31.1441	63.9334	-1.04362	0.000731936
TEA025761	AT5G02370	ATP binding microtubule motor family protein;(source:Araport11)	181.346	96.3449	111.33	210.209	173.866	278.214	129.674	220.763	-0.768486	0.000732311
novel.24045	AT1G18870	isochorismate synthase 2;(source:Araport11)	32.2393	46.078	29.0019	85.7164	56.9563	73.1143	35.7731	71.929	-1.01202	0.000756506
TEA012981	AT5G52420	transmembrane protein;(source:Araport11)	16.1196	18.8501	19.6465	43.8786	36.9716	49.3759	18.2054	43.4087	-1.25348	0.000763655
TEA000246	AT5G42560	Abscisic acid-responsive (TB2/DP1, HVA22) family protein;(source:Araport11)	141.047	115.195	125.363	195.923	175.865	203.201	127.202	191.663	-0.59134	0.000763885
TEA009606	AT2G04530	Metallo-hydrolase/oxidoreductase superfamily protein;(source:Araport11)	79.5907	77.4948	51.455	126.534	113.913	114.894	69.5135	118.447	-0.772509	0.000768694
novel.14627	AT1G10657	transmembrane protein;(source:Araport11)	53.3963	17.8029	29.9375	93.8798	53.9586	79.7611	33.7122	75.8665	-1.16847	0.0007719
novel.17978	AT2G21340	MATE efflux family protein;(source:Araport11)	4.02991	7.33059	2.80664	18.3678	21.9831	19.9403	4.72238	20.0971	-2.10411	0.000772029
TEA016034	AT2G17740	Cysteine/Histidine-rich C1 domain family protein;(source:Araport11)	91.6804	100.534	87.9413	160.208	121.906	167.118	93.3852	149.744	-0.682912	0.000779716
TEA023110	AT3G09580	FAD/NAD(P)-binding oxidoreductase family protein;(source:Araport11)	158.174	134.045	130.041	224.495	178.863	233.586	140.753	212.315	-0.593971	0.000784896
TEA026643	AT1G28110	serine carboxypeptidase-like 45;(source:Araport11)	41.3066	40.8419	37.4219	82.6551	91.9294	56.9722	39.8568	77.1856	-0.952783	0.000812404
TEA029609	AT2G38940	phosphate transporter 1;(source:Araport11)	196.458	147.659	139.396	214.291	263.797	246.879	161.171	241.656	-0.585538	0.000816715
TEA007604	AT5G28290	NIMA-related kinase 3;(source:Araport11)	127.95	109.959	98.2324	192.862	135.896	210.797	112.047	179.852	-0.684484	0.000818068
novel.17292	AT5G42700	AP2/B3-like transcriptional factor family protein;(source:Araport11)	41.3066	23.039	25.2597	64.2873	48.9624	78.8115	29.8684	64.0204	-1.1016	0.000823766
TEA019212	AT2G44940	Integrase-type DNA-binding superfamily protein;(source:Araport11)	10.0748	3.14168	7.48437	22.4495	27.9785	23.7384	6.90027	24.7222	-1.83407	0.000826088
TEA026698	AT3G05410	Photosystem II reaction center PsbP family protein;(source:Araport11)	105.785	118.337	91.6835	167.351	137.894	195.605	105.268	166.95	-0.668387	0.000829047
TEA002789	AT2G38750	annexin 4;(source:Araport11)	87.6505	47.1252	56.1328	93.8798	194.85	93.0546	63.6362	127.262	-0.99921	0.000830003
TEA013273	AT2G37050	Leucine-rich repeat protein kinase family protein;(source:Araport11)	118.882	87.9671	91.6835	160.208	128.901	199.403	99.511	162.837	-0.711781	0.000838094
TEA031650	AT1G24360	NAD(P)-binding Rossmann-fold superfamily protein;(source:Araport11)	70.5234	51.3141	60.8105	133.677	96.9256	92.105	60.8827	107.569	-0.818763	0.000842503
TEA023762	AT5G01660	influenza virus NS1A-binding protein;(source:Araport11)	40.2991	37.7002	35.5508	80.6142	59.954	76.9125	37.85	72.4935	-0.938516	0.000849919
novel.9294	AT5G25610	BURP domain-containing protein;(source:Araport11)	6.04486	14.6612	12.1621	29.5926	49.9616	21.8393	10.956	33.7978	-1.62476	0.000863496
TEA009228	AT1G27090	glycine-rich protein;(source:Araport11)	40.2991	51.3141	46.7773	80.6142	70.9455	104.449	46.1302	85.3363	-0.889561	0.000875398
TEA027708	AT1G04250	AUX/IAA transcriptional regulator family protein;(source:Araport11)	61.4561	69.117	62.6816	120.411	96.9256	108.247	64.4182	108.528	-0.753103	0.000878848
TEA001840	AT4G02010	Protein kinase superfamily protein;(source:Araport11)	155.151	115.195	116.008	216.332	159.877	228.838	128.785	201.682	-0.648006	0.000880724
TEA015461	AT1G23000	Heavy metal transport/detoxification superfamily protein;(source:Araport11)	48.3589	45.0308	48.6484	89.7981	69.9463	98.7518	47.346	86.1654	-0.86394	0.000881923
TEA026487	AT1G14390	Leucine-rich repeat protein kinase family protein;(source:Araport11)	11.0822	19.8973	7.48437	34.6947	35.9724	35.1329	12.8213	35.2667	-1.47163	0.000887147
TEA015499	AT3G49650	P-loop containing nucleoside triphosphate hydrolases superfamily protein;(source:Araport11)	61.4561	37.7002	39.2929	91.839	76.9409	89.2564	46.1497	86.0121	-0.898953	0.000893822
TEA012625	AT1G78270	UDP-glucosyl transferase 85A4;(source:Araport11)	9.06729	3.14168	6.54882	37.756	14.9885	20.8898	6.2526	24.5448	-1.96542	0.000894862
novel.9049	AT3G54710	CDT1-like protein B;(source:Araport11)	163.211	124.62	144.074	253.067	176.864	229.788	143.968	219.906	-0.610357	0.000898854
TEA030802	AT2G41830	Uncharacterized protein;(source:Araport11)	47.3514	52.3614	39.2929	67.3486	105.919	85.4583	46.3352	86.2418	-0.899669	0.000899455
TEA018716	AT5G16710	dehydroascorbate reductase 1;(source:Araport11)	152.129	142.423	144.074	248.986	173.866	238.334	146.209	220.395	-0.592206	0.000908841
TEA033331	AT5G53920	ribosomal protein L11 methyltransferase-like protein;(source:Araport11)	160.189	123.573	129.105	226.536	186.857	206.049	137.622	206.481	-0.585136	0.000909293
TEA001524	AT3G51510	transmembrane protein;(source:Araport11)	156.159	124.62	109.459	206.127	181.86	205.1	130.079	197.696	-0.605448	0.000911184
TEA016460	AT5G57410	Afadin/alpha-actinin-binding protein;(source:Araport11)	93.6954	64.9281	58.9394	129.595	119.908	117.743	72.521	122.415	-0.75654	0.000917884
novel.24789	AT4G38020	tRNA/rRNA methyltransferase (SpoU) family protein;(source:Araport11)	205.525	175.934	127.234	254.088	239.816	270.618	169.565	254.841	-0.59037	0.000925189
TEA032898	AT4G37750	Integrase-type DNA-binding superfamily protein;(source:Araport11)	99.7402	70.1642	56.1328	180.617	121.906	104.449	75.3457	135.657	-0.848912	0.000929885
TEA023587	AT1G18270	ketose-bisphosphate aldolase class-II family protein;(source:Araport11)	20.1495	19.8973	14.0332	35.7152	37.9708	56.9722	18.0267	43.5527	-1.27932	0.000945505
novel.4954	AT4G38840	SAUR-like auxin-responsive protein family;(source:Araport11)	9.06729	4.18891	7.48437	17.3474	15.9877	46.5273	6.91352	26.6208	-1.94429	0.000948316
novel.10732	AT5G19690	staurosporin and temperature sensitive 3-like A;(source:Araport11)	97.7253	105.77	93.5546	154.085	140.892	164.27	99.0166	153.082	-0.630181	0.000948932
novel.15806	AT1G03780	targeting protein for XKLP2;(source:Araport11)	14.1047	6.28336	8.41992	25.5108	20.9839	45.5778	9.60265	30.6908	-1.67823	0.000953821
TEA008795	AT1G19835	filament-like protein (DUF869);(source:Araport11)	75.5608	71.2115	65.4882	132.656	96.9256	124.389	70.7535	117.99	-0.738806	0.000962071
TEA014055	AT1G73590	Auxin efflux carrier family protein;(source:Araport11)	33.2467	27.2279	29.0019	70.4099	54.9578	56.0227	29.8255	60.4634	-1.01829	0.000965645
TEA021494	AT5G54590	Protein kinase superfamily protein;(source:Araport11)	58.4337	43.9836	49.584	101.023	87.9325	81.6601	50.6671	90.2052	-0.830551	0.000967508
TEA015081	AT2G38780	cytochrome C oxidase subunit;(source:Araport11)	76.5682	80.6365	64.5527	124.493	116.91	119.642	73.9192	120.348	-0.70541	0.000968992
TEA013962	AT5G50150	NEP-interacting protein, putative (DUF239);(source:Araport11)	118.882	116.242	115.072	178.576	152.883	201.302	116.732	177.587	-0.606238	0.000969952
TEA026673	AT1G75820	Leucine-rich receptor-like protein kinase family protein;(source:Araport11)	59.4411	53.4086	87.9413	113.268	122.906	110.146	66.9304	115.44	-0.781138	0.000972487
novel.7194	AT4G38840	SAUR-like auxin-responsive protein family;(source:Araport11)	21.157	32.4641	28.0664	64.2873	32.9747	93.0546	27.2292	63.4388	-1.22302	0.000981751
TEA005552	AT1G78380	glutathione S-transferase TAU 19;(source:Araport11)	41.3066	25.1335	28.0664	56.1238	71.9448	63.6189	31.5021	63.8958	-1.02059	0.000995352
TEA026860	AT1G05830	trithorax-like protein 2;(source:Araport11)	120.897	80.6365	93.5546	160.208	148.886	157.623	98.3628	155.572	-0.660861	0.00100538
TEA003730	AT3G02600	lipid phosphate phosphatase 3;(source:Araport11)	67.501	70.1642	54.2617	105.105	102.921	113.944	63.9756	107.323	-0.749592	0.00100805
TEA001408	AT3G44050	P-loop containing nucleoside triphosphate hydrolases superfamily protein;(source:Araport11)	147.092	131.951	113.201	198.984	161.876	248.779	130.748	203.213	-0.638574	0.00102377
TEA000126	AT5G60020	laccase 17;(source:Araport11)	74.5533	60.7392	50.5195	113.268	112.913	93.0546	61.9373	106.412	-0.782099	0.00102558
TEA017713	AT5G49555	FAD/NAD(P)-binding oxidoreductase family protein;(source:Araport11)	44.329	34.5585	29.0019	77.5529	54.9578	79.7611	35.9631	70.7573	-0.97927	0.00102795
TEA006016	AT3G07270	GTP cyclohydrolase I;(source:Araport11)	33.2467	46.078	39.2929	72.4508	61.9524	92.105	39.5392	75.5027	-0.935973	0.00103248
TEA007586	AT1G54510	NIMA-related serine/threonine kinase 1;(source:Araport11)	206.533	150.801	150.623	286.742	196.849	297.205	169.319	260.265	-0.621003	0.00104344
TEA015513	AT4G29240	Leucine-rich repeat (LRR) family protein;(source:Araport11)	42.314	39.7946	33.6797	71.4303	65.9494	79.7611	38.5961	72.3802	-0.909998	0.00105696
TEA009771	AT2G21300	ATP binding microtubule motor family protein;(source:Araport11)	119.89	101.581	122.557	191.841	156.88	174.715	114.676	174.479	-0.603722	0.00105925
TEA003765	AT5G17670	alpha/beta-Hydrolases superfamily protein;(source:Araport11)	61.4561	36.653	34.6152	103.064	58.9547	100.651	44.2414	87.5564	-0.986572	0.00105998
TEA021755	AT4G23490	fringe-like protein (DUF604);(source:Araport11)	58.4337	38.7474	47.7129	89.7981	66.9486	114.894	48.298	90.5469	-0.907008	0.00106119
TEA016485	AT2G18876	Afadin/alpha-actinin-binding protein;(source:Araport11)	68.5084	65.9753	48.6484	86.7368	106.918	124.389	61.0441	106.015	-0.80082	0.00106323
TEA012457	AT5G47490	RGPR-like protein;(source:Araport11)	14.1047	10.4723	8.41992	45.9195	26.9793	23.7384	10.999	32.2124	-1.55127	0.00106717
TEA006005	AT3G07320	O-Glycosyl hydrolases family 17 protein;(source:Araport11)	85.6355	54.4558	61.7461	126.534	94.9271	126.288	67.2791	115.916	-0.784904	0.0010733
TEA011098	AT5G06570	alpha/beta-Hydrolases superfamily protein;(source:Araport11)	24.1794	12.5667	14.0332	43.8786	34.9731	45.5778	16.9265	41.4765	-1.29404	0.0010946
TEA010128	AT1G78990	HXXXD-type acyl-transferase family protein;(source:Araport11)	19.1421	12.5667	12.1621	54.083	30.9762	30.3852	14.6236	38.4814	-1.3952	0.00110729
TEA005899	AT5G37360	LOW protein: ammonium transporter 1-like protein;(source:Araport11)	136.009	115.195	107.588	191.841	171.868	175.664	119.597	179.791	-0.588781	0.0011204
novel.12029	AT1G75580	SAUR-like auxin-responsive protein family;(source:Araport11)	20.1495	11.5195	13.0976	23.47	43.9662	51.275	14.9222	39.5704	-1.40947	0.00112108
novel.17376	AT2G37240	Thioredoxin superfamily protein;(source:Araport11)	99.7402	81.6837	89.8124	142.861	140.892	139.582	90.4121	141.111	-0.641562	0.00112274
TEA013814	AT4G22290	Ubiquitin-specific protease family C19-related protein;(source:Araport11)	84.6281	80.6365	72.9726	139.799	121.906	119.642	79.4124	127.116	-0.679224	0.00112437
TEA010988	AT1G17180	glutathione S-transferase TAU 25;(source:Araport11)	78.5832	63.8809	58.9394	94.9003	155.88	101.6	67.1345	117.46	-0.807837	0.00113237
TEA031299	AT4G11070	WRKY family transcription factor;(source:Araport11)	137.017	112.053	97.2968	165.31	179.862	183.261	115.456	176.144	-0.611397	0.00114114
TEA011571	AT4G01240	S-adenosyl-L-methionine-dependent methyltransferases superfamily protein;(source:Araport11)	2.01495	2.09445	5.61328	10.2043	19.9847	20.8898	3.2409	17.0263	-2.37599	0.00114204
TEA032941	AT1G21590	kinase with adenine nucleotide alpha hydrolases-like domain-containing protein;(source:Araport11)	29.2168	27.2279	35.5508	62.2464	65.9494	55.0731	30.6652	61.0896	-0.990265	0.00114613
TEA030258	AT5G56120	RNA polymerase II elongation factor;(source:Araport11)	425.155	228.296	298.439	608.178	540.585	849.835	317.297	666.199	-1.07014	0.00114629
TEA027183	AT2G40620	Basic-leucine zipper (bZIP) transcription factor family protein;(source:Araport11)	39.2916	31.4168	42.0996	89.7981	62.9517	64.5685	37.6027	72.4394	-0.941769	0.00115789
TEA006291	AT3G50560	NAD(P)-binding Rossmann-fold superfamily protein;(source:Araport11)	12.0897	10.4723	13.0976	42.8582	30.9762	24.6879	11.8865	32.8408	-1.46101	0.00115902
TEA025026	AT5G03980	SGNH hydrolase-type esterase superfamily protein;(source:Araport11)	62.4636	62.8336	58.0039	119.391	87.9325	103.499	61.1004	103.608	-0.762342	0.00116139
TEA030062	AT4G12300	cytochrome P450, family 706, subfamily A, polypeptide 4;(source:Araport11)	35.2617	39.7946	36.4863	51.0217	74.9425	92.105	37.1809	72.6897	-0.970176	0.00118045
TEA002009	AT5G11790	N-MYC downregulated-like 2;(source:Araport11)	70.5234	58.6447	45.8418	100.002	108.916	93.0546	58.3366	100.658	-0.789374	0.00118773
TEA025594	AT2G44480	beta glucosidase 17;(source:Araport11)	23.172	29.3224	29.9375	53.0625	58.9547	56.0227	27.4773	56.0133	-1.02683	0.00119004
TEA010674	AT1G63610	hypothetical protein;(source:Araport11)	168.249	121.478	128.17	214.291	181.86	234.536	139.299	210.229	-0.594422	0.00120184
TEA011108	AT1G15690	Inorganic H pyrophosphatase family protein;(source:Araport11)	211.57	153.942	139.396	275.517	214.835	268.719	168.303	253.024	-0.589365	0.00120882
TEA033236	AT5G26990	Drought-responsive family protein;(source:Araport11)	87.6505	59.692	61.7461	106.125	118.909	124.389	69.6962	116.474	-0.741951	0.00120901
TEA017944	AT4G11080	HMG (high mobility group) box protein;(source:Araport11)	198.473	92.156	128.17	213.271	196.849	291.508	139.6	233.876	-0.744595	0.00120918
TEA027535	AT4G00570	NAD-dependent malic enzyme 2;(source:Araport11)	40.2991	48.1725	37.4219	75.512	66.9486	89.2564	41.9645	77.239	-0.883879	0.00121232
TEA033587	AT4G28730	Glutaredoxin family protein;(source:Araport11)	63.471	58.6447	79.5214	107.145	110.915	116.793	67.2124	111.618	-0.72886	0.0012151
TEA010761	AT1G07200	Double Clp-N motif-containing P-loop nucleoside triphosphate hydrolases superfamily protein;(source:Araport11)	45.3365	39.7946	45.8418	83.6755	71.9448	80.7106	43.6576	78.777	-0.850107	0.00121737
TEA003219	AT2G47910	chlororespiratory reduction 6;(source:Araport11)	113.845	78.5421	71.1015	123.472	147.886	160.472	87.8295	143.944	-0.715039	0.00122632
TEA020666	AT2G34050	ATP synthase F1 complex assembly factor;(source:Araport11)	53.3963	45.0308	49.584	91.839	67.9478	107.298	49.337	89.0281	-0.85206	0.0012267
novel.9038	AT3G54710	CDT1-like protein B;(source:Araport11)	132.987	121.478	112.266	203.066	148.886	207.948	122.244	186.633	-0.61168	0.00124123
TEA008963	AT3G54890	chlorophyll a-b binding protein 6;(source:Araport11)	2899.52	1860.92	1846.77	4113.37	3280.48	4469.47	2202.4	3954.44	-0.844432	0.00124446
TEA014398	AT1G26945	basic helix-loop-helix (bHLH) DNA-binding superfamily protein;(source:Araport11)	67.501	29.3224	28.0664	84.6959	66.9486	106.348	41.6299	85.9975	-1.04936	0.0012445
TEA017170	AT1G18040	cyclin-dependent kinase D1;(source:Araport11)	43.3215	59.692	49.584	63.2669	140.892	89.2564	50.8658	97.805	-0.9447	0.00126386
TEA009528	AT2G04570	GDSL-like Lipase/Acylhydrolase superfamily protein;(source:Araport11)	1320.8	958.213	696.046	1669.43	1965.49	1816.46	991.687	1817.13	-0.873895	0.00126578
TEA027841	AT2G27510	ferredoxin 3;(source:Araport11)	10.0748	7.33059	6.54882	39.7969	16.987	22.7889	7.98473	26.5242	-1.73248	0.00128324
TEA007753	AT1G68400	leucine-rich repeat transmembrane protein kinase family protein;(source:Araport11)	45.3365	40.8419	49.584	83.6755	65.9494	97.8023	45.2541	82.4757	-0.865028	0.00128418
TEA024283	AT3G20475	MUTS-homologue 5;(source:Araport11)	86.643	81.6837	88.8769	126.534	130.899	145.279	85.7346	134.237	-0.646734	0.00128568
TEA008488	AT5G62170	LOW protein: M-phase inducer phosphatase-like protein;(source:Araport11)	26.1944	11.5195	13.0976	39.7969	40.9685	43.6787	16.9372	41.4814	-1.29359	0.00128903
novel.8581	AT1G10370	Glutathione S-transferase family protein;(source:Araport11)	29.2168	23.039	16.8398	53.0625	46.9639	49.3759	23.0319	49.8008	-1.11651	0.00129736
TEA008274	AT1G03620	ELMO/CED-12 family protein;(source:Araport11)	19.1421	17.8029	12.1621	33.6743	38.9701	45.5778	16.369	39.4074	-1.27392	0.00129922
TEA012496	AT3G26040	HXXXD-type acyl-transferase family protein;(source:Araport11)	11.0822	8.37782	13.0976	35.7152	22.9824	33.2338	10.8526	30.6438	-1.49193	0.00131783
novel.16548	AT3G12340	FKBP-like peptidyl-prolyl cis-trans isomerase family protein;(source:Araport11)	40.2991	32.4641	32.7441	61.226	66.9486	72.1648	35.1691	66.7798	-0.926315	0.00131803
TEA020593	AT3G61670	extra-large G-like protein, putative (DUF3133);(source:Araport11)	45.3365	46.078	46.7773	84.6959	70.9455	90.206	46.0639	81.9491	-0.831456	0.00132812
TEA005253	AT5G64520	homolog of X-ray repair cross complementing 2 (XRCC2);(source:Araport11)	36.2692	34.5585	31.8086	66.3282	54.9578	75.9629	34.2121	65.7496	-0.9446	0.00134328
TEA015541	AT2G42010	phospholipase D beta 1;(source:Araport11)	87.6505	59.692	75.7792	136.738	96.9256	140.531	74.3739	124.732	-0.745015	0.00136769
TEA002895	AT4G15140	hypothetical protein;(source:Araport11)	36.2692	14.6612	17.7754	59.1851	28.9777	84.5087	22.9019	57.5572	-1.33159	0.00137358
TEA012587	AT5G50280	Pentatricopeptide repeat (PPR) superfamily protein;(source:Araport11)	92.6879	90.0616	90.748	139.799	148.886	132.935	91.1658	140.54	-0.624043	0.00137952
TEA016793	AT4G26690	PLC-like phosphodiesterase family protein;(source:Araport11)	83.6206	86.9199	66.4238	129.595	129.9	118.692	78.9881	126.062	-0.676722	0.00138283
TEA025760	AT5G14180	Myzus persicae-induced lipase 1;(source:Araport11)	24.1794	4.18891	3.74219	47.9604	24.9808	36.0824	10.7035	36.3412	-1.7673	0.00138698
novel.3920	AT3G16330	Avr9/Cf-9 rapidly elicited protein;(source:Araport11)	27.2019	36.653	28.0664	66.3282	54.9578	59.8208	30.6404	60.3689	-0.980886	0.0013941
novel.6693	AT1G01320	Tetratricopeptide repeat (TPR)-like superfamily protein;(source:Araport11)	2.01495	1.04723	0	8.16346	13.9893	11.3944	1.02073	11.1824	-3.48226	0.00140983
TEA005262	AT4G14870	secE/sec61-gamma protein transport protein;(source:Araport11)	125.935	89.0143	90.748	157.147	155.88	160.472	101.899	157.833	-0.631849	0.00141757
TEA030031	AT2G15580	RING/U-box superfamily protein;(source:Araport11)	95.7103	96.3449	90.748	158.167	157.879	123.44	94.2677	146.495	-0.635442	0.0014216
TEA001864	AT1G29930	chlorophyll A/B binding protein 1;(source:Araport11)	262.951	167.556	152.494	442.868	309.762	657.079	194.334	469.903	-1.27423	0.00143686
TEA014770	AT2G41820	Leucine-rich repeat protein kinase family protein;(source:Araport11)	30.2243	20.9445	14.9687	60.2056	44.9655	42.7291	22.0459	49.3001	-1.16412	0.00143725
TEA026075	AT5G46290	3-ketoacyl-acyl carrier protein synthase I;(source:Araport11)	73.5458	61.7864	58.9394	111.227	111.914	97.8023	64.7572	106.981	-0.724455	0.00144005
TEA028435	AT1G22400	UDP-Glycosyltransferase superfamily protein;(source:Araport11)	92.6879	68.0698	65.4882	140.82	123.905	107.298	75.4153	124.007	-0.717351	0.00144413
novel.840	AT2G24230	Leucine-rich repeat protein kinase family protein;(source:Araport11)	70.5234	45.0308	61.7461	131.636	103.92	79.7611	59.1001	105.106	-0.826893	0.0014613
TEA009362	AT3G05625	Tetratricopeptide repeat (TPR)-like superfamily protein;(source:Araport11)	17.1271	11.5195	6.54882	42.8582	27.9785	27.5366	11.7318	32.7911	-1.48833	0.00147853
TEA007808	AT1G66830	Leucine-rich repeat protein kinase family protein;(source:Araport11)	62.4636	46.078	48.6484	107.145	75.9417	93.0546	52.3967	92.0472	-0.812649	0.00150921
novel.22663	AT3G26960	Pollen Ole e 1 allergen and extensin family protein;(source:Araport11)	4.02991	3.14168	4.67773	7.14303	44.9655	10.4449	3.94977	20.8511	-2.39438	0.0015111
TEA019030	AT5G03870	Glutaredoxin family protein;(source:Araport11)	17.1271	13.614	12.1621	36.7356	29.977	39.8805	14.3011	35.531	-1.3158	0.00152425
TEA029897	AT4G21705	Tetratricopeptide repeat (TPR)-like superfamily protein;(source:Araport11)	41.3066	41.8891	35.5508	74.4916	66.9486	75.0134	39.5821	72.1512	-0.868336	0.00152671
TEA001139	AT4G10720	Ankyrin repeat family protein;(source:Araport11)	25.1869	15.7084	13.0976	28.5721	55.957	46.5273	17.9977	43.6855	-1.28348	0.00153483
TEA014269	AT3G01980	NAD(P)-binding Rossmann-fold superfamily protein;(source:Araport11)	21.157	14.6612	15.9043	35.7152	33.9739	53.174	17.2408	40.9544	-1.25033	0.00153596
TEA031420	AT5G42810	inositol-pentakisphosphate 2-kinase 1;(source:Araport11)	79.5907	30.3696	43.9707	94.9003	86.9332	112.995	51.3103	98.2761	-0.937519	0.00154021
TEA003575	AT1G21600	plastid transcriptionally active 6;(source:Araport11)	96.7178	59.692	72.0371	126.534	119.908	127.238	76.1489	124.56	-0.709302	0.00154177
TEA004537	AT4G34160	CYCLIN D3;(source:Araport11)	181.346	119.384	125.363	224.495	194.85	222.192	142.031	213.846	-0.590748	0.00155428
TEA001210	AT5G06940	Leucine-rich repeat receptor-like protein kinase family protein;(source:Araport11)	54.4038	46.078	58.9394	108.166	86.9332	81.6601	53.1404	92.2531	-0.792186	0.00155787
TEA008655	AT3G56940	dicarboxylate diiron protein, putative (Crd1);(source:Araport11)	2243.65	1562.46	1799.99	3355.18	2455.11	4149.47	1868.7	3319.92	-0.82913	0.00155897
TEA027686	AT5G13960	histone-lysine N-methyltransferase, H3 lysine-9 specific SUVH4-like protein;(source:Araport11)	89.6654	112.053	83.2636	156.126	140.892	143.38	94.9941	146.799	-0.630293	0.00157371
novel.6708	AT1G01320	Tetratricopeptide repeat (TPR)-like superfamily protein;(source:Araport11)	2.01495	0	0	9.1839	9.99233	12.344	0.671651	10.5067	-3.98322	0.00157869
TEA010619	AT1G17850	Rhodanese/Cell cycle control phosphatase superfamily protein;(source:Araport11)	93.6954	79.5893	87.0058	136.738	121.906	147.178	86.7635	135.274	-0.640669	0.00159805
TEA008119	AT3G44730	kinesin-like protein 1;(source:Araport11)	106.793	90.0616	78.5859	161.228	122.906	149.077	91.8133	144.404	-0.654791	0.00161409
TEA009151	AT3G21630	chitin elicitor receptor kinase 1;(source:Araport11)	21.157	26.1807	18.7109	43.8786	39.9693	59.8208	22.0162	47.8896	-1.12679	0.00161511
TEA028175	AT4G18570	Tetratricopeptide repeat (TPR)-like superfamily protein;(source:Araport11)	63.471	52.3614	46.7773	91.839	82.9363	104.449	54.2032	93.0748	-0.782431	0.00162345
TEA020698	AT3G04910	with no lysine (K) kinase 1;(source:Araport11)	73.5458	84.8254	69.2304	121.432	128.901	112.045	75.8672	120.793	-0.672472	0.00162482
TEA023147	AT4G03000	RING/U-box superfamily protein;(source:Araport11)	61.4561	38.7474	47.7129	83.6755	76.9409	103.499	49.3055	88.0386	-0.836498	0.00162778
TEA016730	AT3G07880	Immunoglobulin E-set superfamily protein;(source:Araport11)	60.4486	45.0308	36.4863	102.043	69.9463	86.4078	47.3219	86.1325	-0.866189	0.00163161
TEA021219	AT5G44635	minichromosome maintenance (MCM2/3/5) family protein;(source:Araport11)	51.3813	34.5585	40.2285	82.6551	90.9302	60.7703	42.0561	78.1185	-0.891219	0.00164475
TEA019857	AT3G51930	Transducin/WD40 repeat-like superfamily protein;(source:Araport11)	22.1645	18.8501	16.8398	38.7765	31.9754	64.5685	19.2848	45.1068	-1.2303	0.00165463
TEA004051	AT5G48730	Pentatricopeptide repeat (PPR) superfamily protein;(source:Araport11)	63.471	65.9753	59.875	95.9207	111.914	102.55	63.1071	103.462	-0.714412	0.00167618
TEA022934	AT4G39630	translation initiation factor;(source:Araport11)	61.4561	49.2197	41.164	84.6959	83.9356	95.9032	50.6133	88.1782	-0.803906	0.00167831
TEA020795	AT4G34270	TIP41-like family protein;(source:Araport11)	68.5084	73.3059	70.166	116.329	117.909	105.399	70.6601	113.212	-0.67988	0.0016789
TEA016773	AT1G15140	FAD/NAD(P)-binding oxidoreductase;(source:Araport11)	104.778	75.4004	95.4257	164.29	139.893	129.137	91.8679	144.44	-0.650332	0.0016834
TEA025388	AT4G34220	Leucine-rich repeat protein kinase family protein;(source:Araport11)	40.2991	35.6057	32.7441	76.5325	49.9616	81.6601	36.2163	69.3848	-0.939967	0.00170034
TEA019011	AT1G18010	Major facilitator superfamily protein;(source:Araport11)	139.032	116.242	151.558	231.638	164.873	214.595	135.611	203.702	-0.585064	0.0017031
TEA002163	AT2G44640	TRIGALACTOSYLDIACYLGLYCEROL-like protein;(source:Araport11)	81.6056	63.8809	71.1015	125.513	104.919	118.692	72.196	116.375	-0.688107	0.00171959
TEA007879	AT3G01810	EEIG1/EHBP1 protein amino-terminal domain protein;(source:Araport11)	84.6281	73.3059	72.9726	130.615	126.903	109.197	76.9689	122.238	-0.666813	0.00171991
TEA022394	AT4G24340	Phosphorylase superfamily protein;(source:Araport11)	17.1271	18.8501	11.2266	48.9808	26.9793	39.8805	15.7346	38.6135	-1.30085	0.00176257
TEA003534	AT3G23090	TPX2 (targeting protein for Xklp2) protein family;(source:Araport11)	123.92	128.809	121.621	206.127	143.89	217.444	124.783	189.154	-0.601124	0.00177511
TEA007599	AT5G45100	SBP (S-ribonuclease binding protein) family protein;(source:Araport11)	38.2841	24.0862	37.4219	60.2056	71.9448	60.7703	33.2641	64.3069	-0.946934	0.00178273
TEA006768	AT1G07080	Thioredoxin superfamily protein;(source:Araport11)	38.2841	47.1252	39.2929	114.289	100.923	40.8301	41.5674	85.347	-1.03657	0.00178323
novel.8362	AT5G51720	2 iron, 2 sulfur cluster binding protein;(source:Araport11)	8.05982	2.09445	9.35546	21.4291	18.9854	28.4861	6.50324	22.9669	-1.80743	0.00179463
TEA015941	AT1G08190	vacuolar protein sorting 41;(source:Araport11)	92.6879	111.006	116.008	170.412	133.897	187.059	106.567	163.789	-0.620037	0.00179479
TEA029676	AT5G65930	kinesin-like calmodulin-binding protein (ZWICHEL);(source:Araport11)	65.486	38.7474	53.3261	97.9616	79.9386	98.7518	52.5199	92.2173	-0.810475	0.00179925
TEA022263	AT4G22130	STRUBBELIG-receptor family 8;(source:Araport11)	22.1645	10.4723	14.9687	55.1034	35.9724	28.4861	15.8685	39.854	-1.32431	0.00183753
novel.330	AT1G03055	beta-carotene isomerase D27-like protein;(source:Araport11)	26.1944	35.6057	24.3242	75.512	44.9655	55.0731	28.7081	58.5169	-1.03026	0.00186191
novel.20102	AT3G16250	NDH-dependent cyclic electron flow 1;(source:Araport11)	108.808	70.1642	68.2949	137.758	113.913	153.825	82.4222	135.165	-0.715236	0.00186285
TEA032906	AT4G23900	Nucleoside diphosphate kinase family protein;(source:Araport11)	31.2318	29.3224	31.8086	125.513	41.9678	44.6282	30.7876	70.7031	-1.19642	0.00186374
TEA007493	AT1G68570	Major facilitator superfamily protein;(source:Araport11)	73.5458	63.8809	61.7461	113.268	114.912	95.9032	66.3909	108.028	-0.702138	0.00187945
TEA024061	AT3G07420	asparaginyl-tRNA synthetase 2;(source:Araport11)	73.5458	65.9753	53.3261	128.575	115.911	82.6097	64.2824	109.032	-0.762674	0.00190452
TEA017997	AT5G52780	transmembrane protein, putative (DUF3464);(source:Araport11)	72.5383	46.078	46.7773	94.9003	93.9279	95.9032	55.1312	94.9104	-0.784586	0.00191665
novel.18901	AT5G21222	protein kinase family protein;(source:Araport11)	4.02991	1.04723	2.80664	14.2861	13.9893	14.243	2.62792	14.1728	-2.42258	0.00193742
novel.24718	AT5G22580	Stress responsive A/B Barrel Domain-containing protein;(source:Araport11)	1.00748	6.28336	0.935546	2.04087	23.9816	28.4861	2.74213	18.1695	-2.75548	0.0019424
TEA003398	AT1G64780	ammonium transporter 1;(source:Araport11)	34.2542	24.0862	31.8086	55.1034	53.9586	67.4171	30.0497	58.8263	-0.967811	0.00194908
TEA004706	AT3G55800	sedoheptulose-bisphosphatase;(source:Araport11)	4.02991	4.18891	1.87109	13.2656	21.9831	12.344	3.3633	15.8642	-2.24922	0.001967
TEA000784	AT1G37130	nitrate reductase 2;(source:Araport11)	20.1495	7.33059	12.1621	33.6743	31.9754	37.0319	13.2141	34.2272	-1.3711	0.0019816
novel.7696	AT2G01890	purple acid phosphatase 8;(source:Araport11)	82.6131	61.7864	52.3906	109.186	98.924	118.692	65.5967	108.934	-0.734378	0.00199121
TEA033678	AT5G24760	GroES-like zinc-binding dehydrogenase family protein;(source:Araport11)	62.4636	62.8336	41.164	122.452	75.9417	94.9536	55.4871	97.7824	-0.820532	0.00200692
TEA018288	AT5G04900	NYC1-like protein;(source:Araport11)	9.06729	6.28336	8.41992	15.3065	29.977	29.4356	7.92352	24.9064	-1.65127	0.00200876
novel.8354	AT5G51720	2 iron, 2 sulfur cluster binding protein;(source:Araport11)	3.02243	4.18891	8.41992	16.3269	20.9839	21.8393	5.21042	19.7167	-1.90701	0.00202764
TEA014511	AT3G06730	Thioredoxin z;(source:Araport11)	108.808	89.0143	99.1679	183.678	125.903	150.976	98.9966	153.519	-0.631808	0.0020387
TEA003802	AT2G38090	Duplicated homeodomain-like superfamily protein;(source:Araport11)	52.3888	42.9363	29.9375	100.002	59.954	75.9629	41.7542	78.6398	-0.916196	0.00203972
novel.19208	AT2G01080	Late embryogenesis abundant (LEA) hydroxyproline-rich glycoprotein family;(source:Araport11)	19.1421	29.3224	15.9043	51.0217	37.9708	51.275	21.4562	46.7558	-1.13093	0.00205451
TEA031831	AT1G46264	heat shock transcription factor B4;(source:Araport11)	54.4038	43.9836	50.5195	96.9411	78.9394	80.7106	49.6356	85.5304	-0.783224	0.00205781
TEA006371	AT1G13270	methionine aminopeptidase 1B;(source:Araport11)	99.7402	102.628	102.91	171.433	123.905	171.866	101.76	155.735	-0.6142	0.00206892
TEA029468	AT1G12570	Glucose-methanol-choline (GMC) oxidoreductase family protein;(source:Araport11)	17.1271	8.37782	10.291	33.6743	30.9762	29.4356	11.932	31.362	-1.39329	0.00207441
novel.15054	AT5G57170	Tautomerase/MIF superfamily protein;(source:Araport11)	9.06729	11.5195	15.9043	39.7969	24.9808	31.3347	12.1637	32.0375	-1.39079	0.00208204
TEA019265	AT3G16060	ATP binding microtubule motor family protein;(source:Araport11)	96.7178	73.3059	83.2636	137.758	124.904	131.036	84.4291	131.233	-0.635462	0.0020904
TEA028631	AT2G01940	C2H2-like zinc finger protein;(source:Araport11)	19.1421	11.5195	14.0332	28.5721	32.9747	48.4264	14.8983	36.6577	-1.30049	0.0021111
TEA013372	AT1G65590	beta-hexosaminidase 3;(source:Araport11)	12.0897	0	4.67773	30.613	17.9862	19.9403	5.58915	22.8465	-2.02412	0.00211811
novel.21332	AT3G13227	serine-rich protein-like protein;(source:Araport11)	111.83	124.62	92.6191	145.922	190.853	161.421	109.69	166.066	-0.600965	0.00213479
novel.20103	AT3G16250	NDH-dependent cyclic electron flow 1;(source:Araport11)	99.7402	74.3531	69.2304	129.595	126.903	127.238	81.1079	127.912	-0.658422	0.00214011
TEA013671	AT2G41820	Leucine-rich repeat protein kinase family protein;(source:Araport11)	52.3888	52.3614	62.6816	86.7368	83.9356	112.995	55.8106	94.5557	-0.760017	0.00214102
TEA014326	AT5G25880	NADP-malic enzyme 3;(source:Araport11)	54.4038	47.1252	43.9707	86.7368	74.9425	88.3069	48.4999	83.3287	-0.782232	0.00220572
TEA026680	AT3G08940	light harvesting complex photosystem II;(source:Araport11)	4365.4	2821.23	2861.84	5621.57	4892.24	6494.83	3349.49	5669.55	-0.759321	0.00222195
TEA008613	AT5G22380	NAC domain containing protein 90;(source:Araport11)	12.0897	18.8501	13.0976	29.5926	43.9662	33.2338	14.6792	35.5975	-1.28227	0.00224448
TEA004539	AT4G37250	Leucine-rich repeat protein kinase family protein;(source:Araport11)	58.4337	52.3614	48.6484	92.8594	78.9394	96.8527	53.1478	89.5505	-0.754202	0.0022592
TEA021533	AT5G38690	Zinc-finger domain of monoamine-oxidase A repressor R1 protein;(source:Araport11)	22.1645	18.8501	26.1953	64.2873	34.9731	46.5273	22.4033	48.5959	-1.11238	0.0022743
TEA031419	AT4G24000	cellulose synthase like G2;(source:Araport11)	11.0822	2.09445	13.0976	37.756	28.9777	18.0412	8.75812	28.2583	-1.67364	0.00228541
TEA000186	AT3G26040	HXXXD-type acyl-transferase family protein;(source:Araport11)	5.03738	7.33059	3.74219	17.3474	24.9808	16.1421	5.37005	19.4901	-1.8687	0.00228863
TEA019242	AT4G09140	MUTL-homologue 1;(source:Araport11)	94.7028	101.581	79.5214	145.922	108.916	188.008	91.9351	147.616	-0.686365	0.00229881
TEA011818	AT5G61480	Leucine-rich repeat protein kinase family protein;(source:Araport11)	86.643	81.6837	98.2324	132.656	131.899	142.43	88.853	135.662	-0.609003	0.00230682
TEA010297	AT3G55770	GATA type zinc finger transcription factor family protein;(source:Araport11)	18.1346	16.7556	26.1953	48.9808	43.9662	39.8805	20.3618	44.2759	-1.11373	0.00231948
TEA028197	AT5G67370	DUF1230 family protein (DUF1230);(source:Araport11)	45.3365	50.2669	49.584	93.8798	72.944	82.6097	48.3958	83.1445	-0.780274	0.00232655
TEA028659	AT5G13720	Uncharacterized protein family (UPF0114);(source:Araport11)	111.83	98.4394	90.748	172.453	124.904	163.32	100.339	153.559	-0.614941	0.00232777
TEA020112	AT5G55560	Protein kinase superfamily protein;(source:Araport11)	51.3813	50.2669	43.0351	76.5325	77.9402	94.0041	48.2278	82.8256	-0.783159	0.00233942
TEA022646	AT4G24930	thylakoid lumenal 17.9 kDa protein, chloroplast;(source:Araport11)	79.5907	114.148	87.0058	145.922	124.904	166.169	93.5814	145.665	-0.641201	0.00237464
TEA034004	AT5G18170	glutamate dehydrogenase 1;(source:Araport11)	118.882	83.7782	90.748	151.024	138.893	158.573	97.8028	149.497	-0.612447	0.00237601
TEA007993	AT5G42330	hypothetical protein;(source:Araport11)	14.1047	8.37782	13.0976	36.7356	21.9831	35.1329	11.86	31.2839	-1.3953	0.00237705
TEA007479	AT3G57520	seed imbibition 2;(source:Araport11)	31.2318	12.5667	15.9043	48.9808	38.9701	47.4768	19.9009	45.1426	-1.18183	0.00240656
TEA025333	AT5G49740	ferric reduction oxidase 7;(source:Araport11)	4.02991	6.28336	3.74219	20.4087	15.9877	17.0917	4.68515	17.8293	-1.93521	0.00243915
TEA005173	AT5G20480	EF-TU receptor;(source:Araport11)	88.658	112.053	116.008	179.596	144.889	152.875	105.573	159.12	-0.590574	0.0024999
novel.6626	AT5G50340	DNA repair protein RadA-like protein;(source:Araport11)	28.2094	21.9918	28.0664	55.1034	50.9609	49.3759	26.0892	51.8134	-0.986886	0.0025113
TEA002772	AT1G01580	ferric reduction oxidase 2;(source:Araport11)	28.2094	21.9918	34.6152	51.0217	49.9616	67.4171	28.2721	56.1335	-0.986025	0.0025135
TEA028404	AT1G49320	unknown seed protein like 1;(source:Araport11)	117.875	93.2032	91.6835	140.82	209.839	129.137	100.921	159.932	-0.664068	0.00251557
TEA021542	AT3G53400	peptide upstream protein;(source:Araport11)	94.7028	92.156	87.9413	163.269	123.905	132.935	91.6001	140.036	-0.612161	0.00252452
TEA020482	AT2G22610	Di-glucose binding protein with Kinesin motor domain-containing protein;(source:Araport11)	83.6206	65.9753	55.1972	101.023	92.9286	152.875	68.2644	115.609	-0.76367	0.00255908
TEA007627	AT5G45030	Trypsin family protein;(source:Araport11)	126.942	83.7782	99.1679	188.78	139.893	150.976	103.296	159.883	-0.628935	0.00256875
TEA005465	AT1G09560	germin-like protein 5;(source:Araport11)	157.166	108.912	101.975	172.453	219.831	169.017	122.684	187.101	-0.609578	0.00257987
novel.23584	AT1G75250	RAD-like 6;(source:Araport11)	99.7402	70.1642	83.2636	185.719	99.9233	133.885	84.3894	139.842	-0.727161	0.00258741
TEA005685	AT4G23930	Late embryogenesis abundant (LEA) hydroxyproline-rich glycoprotein family;(source:Araport11)	28.2094	28.2751	26.1953	54.083	51.9601	54.1236	27.5599	53.3889	-0.955024	0.00260205
TEA001782	AT1G58250	HYPERSENSITIVE TO PI STARVATION 4;(source:Araport11)	118.882	112.053	93.5546	190.821	126.903	179.462	108.163	165.729	-0.617278	0.00261275
TEA018177	AT1G70750	myosin-binding protein (Protein of unknown function, DUF593);(source:Araport11)	46.3439	33.5113	47.7129	80.6142	77.9402	67.4171	42.5227	75.3238	-0.820721	0.00272002
TEA010958	AT1G74970	ribosomal protein S9;(source:Araport11)	141.047	116.242	104.781	201.025	141.891	204.15	120.69	182.356	-0.596905	0.00272392
TEA004737	AT5G60020	laccase 17;(source:Araport11)	24.1794	18.8501	13.0976	43.8786	37.9708	41.7796	18.7091	41.2097	-1.14398	0.00272889
TEA018286	AT5G56620	NAC domain containing protein 99;(source:Araport11)	17.1271	21.9918	10.291	36.7356	45.9647	32.2842	16.47	38.3282	-1.22634	0.00276723
novel.19277	AT4G38840	SAUR-like auxin-responsive protein family;(source:Araport11)	3.02243	1.04723	0	6.1226	14.9885	12.344	1.35655	11.1517	-3.06274	0.0027731
TEA030598	AT1G18610	Galactose oxidase/kelch repeat superfamily protein;(source:Araport11)	31.2318	29.3224	23.3887	62.2464	37.9708	68.3666	27.9809	56.1946	-1.00962	0.00279125
TEA003114	AT5G27290	stress regulated protein;(source:Araport11)	46.3439	32.4641	33.6797	78.5733	63.9509	62.6694	37.4959	68.3979	-0.866712	0.0028157
TEA025567	AT1G27150	Tetratricopeptide repeat (TPR)-like superfamily protein;(source:Araport11)	91.6804	114.148	91.6835	173.474	124.904	154.774	99.1706	151.051	-0.608581	0.00285591
novel.1033	AT2G05990	NAD(P)-binding Rossmann-fold superfamily protein;(source:Araport11)	96.7178	81.6837	98.2324	144.902	126.903	146.229	92.2113	139.344	-0.594273	0.00285838
novel.12625	AT2G02130	low-molecular-weight cysteine-rich 68;(source:Araport11)	44.329	37.7002	29.9375	75.512	74.9425	55.0731	37.3222	68.5092	-0.877578	0.00285985
TEA002113	AT3G59030	MATE efflux family protein;(source:Araport11)	33.2467	50.2669	46.7773	82.6551	86.9332	62.6694	43.4303	77.4192	-0.83274	0.00286111
TEA021223	AT3G47630	translocator assembly/maintenance protein;(source:Araport11)	98.7327	90.0616	73.9082	131.636	131.899	136.733	87.5675	133.423	-0.609877	0.0028638
TEA029419	AT2G14880	SWIB/MDM2 domain superfamily protein;(source:Araport11)	226.682	158.131	139.396	320.416	194.85	285.81	174.737	267.026	-0.612711	0.0028772
novel.1207	AT5G55570	transmembrane protein;(source:Araport11)	46.3439	39.7946	29.9375	79.5938	53.9586	79.7611	38.692	71.1045	-0.881519	0.00291108
novel.3359	AT3G14920	Peptide-N4-(N-acetyl-beta-glucosaminyl)asparagine amidase A protein;(source:Araport11)	42.314	35.6057	35.5508	83.6755	57.9555	64.5685	37.8235	68.7332	-0.861155	0.00291857
TEA002089	AT4G15550	indole-3-acetate beta-D-glucosyltransferase;(source:Araport11)	32.2393	28.2751	14.0332	74.4916	47.9632	38.931	24.8492	53.7953	-1.11855	0.00293837
novel.11075	AT4G02620	vacuolar ATPase subunit F family protein;(source:Araport11)	41.3066	32.4641	29.0019	80.6142	44.9655	71.2152	34.2575	65.5983	-0.938821	0.00294809
novel.19283	AT4G38840	SAUR-like auxin-responsive protein family;(source:Araport11)	1.00748	1.04723	0.935546	7.14303	5.9954	17.0917	0.99675	10.0767	-3.34417	0.00294981
TEA013438	AT4G34131	UDP-glucosyl transferase 73B3;(source:Araport11)	14.1047	6.28336	8.41992	24.4904	34.9731	21.8393	9.60265	27.101	-1.49494	0.00297735
TEA012144	AT2G41890	curculin-like (mannose-binding) lectin family protein / PAN domain-containing protein;(source:Araport11)	29.2168	10.4723	16.8398	53.0625	36.9716	39.8805	18.843	43.3049	-1.19774	0.00298438
TEA014624	AT5G41070	dsRNA-binding protein 5;(source:Araport11)	77.5757	58.6447	56.1328	111.227	100.923	98.7518	64.1177	103.634	-0.693232	0.00299734
novel.21075	AT3G25830	terpene synthase-like sequence-1,8-cineole;(source:Araport11)	4.02991	4.18891	10.291	20.4087	29.977	14.243	6.16994	21.5429	-1.78731	0.0030162
TEA004980	AT2G22590	UDP-Glycosyltransferase superfamily protein;(source:Araport11)	17.1271	10.4723	13.0976	36.7356	26.9793	35.1329	13.5657	32.9492	-1.27898	0.00302991
TEA016249	AT3G24120	Homeodomain-like superfamily protein;(source:Araport11)	46.3439	29.3224	35.5508	71.4303	57.9555	74.0638	37.0724	67.8166	-0.870769	0.00303966
TEA027164	AT2G40610	expansin A8;(source:Araport11)	5.03738	2.09445	4.67773	14.2861	15.9877	18.0412	3.93652	16.105	-2.02463	0.00309361
TEA008560	AT4G17740	Peptidase S41 family protein;(source:Araport11)	68.5084	38.7474	45.8418	81.6346	79.9386	105.399	51.0325	88.9906	-0.803128	0.00310502
novel.3165	AT4G23160	cysteine-rich RECEPTOR-like kinase;(source:Araport11)	9.06729	12.5667	7.48437	18.3678	28.9777	33.2338	9.70613	26.8598	-1.47734	0.0031149
TEA032462	AT3G23410	fatty alcohol oxidase 3;(source:Araport11)	83.6206	74.3531	63.6171	113.268	130.899	104.449	73.8636	116.206	-0.654964	0.00313243
TEA007151	AT5G50250	chloroplast RNA-binding protein 31B;(source:Araport11)	129.965	109.959	100.103	201.025	136.895	173.765	113.342	170.562	-0.59035	0.00313898
TEA019769	AT4G27030	fatty acid desaturase A;(source:Araport11)	23.172	18.8501	35.5508	59.1851	30.9762	79.7611	25.8576	56.6408	-1.12692	0.00315409
TEA028966	AT4G27670	heat shock protein 21;(source:Araport11)	34.2542	8.37782	26.1953	65.3077	29.977	69.3162	22.9424	54.867	-1.25347	0.00316468
TEA000753	AT3G19000	2-oxoglutarate (2OG) and Fe(II)-dependent oxygenase superfamily protein;(source:Araport11)	58.4337	69.117	74.8437	116.329	112.913	94.0041	67.4648	107.749	-0.673183	0.00317194
TEA024501	AT5G09930	ABC transporter family protein;(source:Araport11)	66.4935	46.078	35.5508	74.4916	87.9325	96.8527	49.3741	86.4256	-0.811655	0.00319784
novel.19809	AT2G24090	Ribosomal protein L35;(source:Araport11)	44.329	38.7474	31.8086	90.8185	54.9578	65.518	38.295	70.4315	-0.880247	0.00320221
TEA024196	AT5G24850	cryptochrome 3;(source:Araport11)	14.1047	17.8029	7.48437	31.6334	34.9731	30.3852	13.1306	32.3306	-1.3098	0.00321912
novel.19787	AT1G26945	basic helix-loop-helix (bHLH) DNA-binding superfamily protein;(source:Araport11)	5.03738	1.04723	15.9043	31.6334	18.9854	26.587	7.32963	25.7353	-1.78737	0.00326455
TEA017441	AT4G38770	proline-rich protein 4;(source:Araport11)	514.821	269.137	198.336	668.384	782.399	834.643	327.431	761.808	-1.21853	0.00327488
TEA018225	AT5G20860	Plant invertase/pectin methylesterase inhibitor superfamily;(source:Araport11)	43.3215	19.8973	31.8086	47.9604	187.856	106.348	31.6758	114.055	-1.84764	0.00328061
TEA033113	AT2G45510	cytochrome P450, family 704, subfamily A, polypeptide 2;(source:Araport11)	37.2766	31.4168	43.9707	57.1443	65.9494	81.6601	37.5547	68.2513	-0.859977	0.00328121
TEA010624	AT1G73480	alpha/beta-Hydrolases superfamily protein;(source:Araport11)	85.6355	72.2587	84.1992	133.677	106.918	132.935	80.6978	124.51	-0.624655	0.00330797
TEA028144	AT1G02910	tetratricopeptide repeat (TPR)-containing protein;(source:Araport11)	131.979	95.2977	95.4257	187.76	142.89	156.674	107.568	162.441	-0.594683	0.00331558
TEA015951	AT3G09070	LOW protein: UPF0503-like protein, putative (DUF740);(source:Araport11)	96.7178	59.692	70.166	136.738	117.909	108.247	75.5252	120.965	-0.678211	0.00334202
TEA001623	AT5G17050	UDP-glucosyl transferase 78D2;(source:Araport11)	6.04486	4.18891	2.80664	22.4495	14.9885	13.2935	4.3468	16.9105	-1.96454	0.00334394
novel.5230	AT3G29370	hypothetical protein;(source:Araport11)	25.1869	24.0862	35.5508	58.1647	42.967	65.518	28.2746	55.5499	-0.970499	0.00334656
TEA031662	AT2G06025	Acyl-CoA N-acyltransferases (NAT) superfamily protein;(source:Araport11)	2.01495	2.09445	3.74219	8.16346	15.9877	16.1421	2.6172	13.4311	-2.34992	0.0033556
TEA001444	AT4G10540	Subtilase family protein;(source:Araport11)	14.1047	3.14168	2.80664	20.4087	23.9816	23.7384	6.68433	22.7096	-1.76998	0.00341086
novel.2733	AT2G35630	ARM repeat superfamily protein;(source:Araport11)	1.00748	0	2.80664	9.1839	8.99309	13.2935	1.27137	10.4902	-3.00389	0.00341584
TEA024895	AT3G25130	acidic leucine-rich nuclear phosphoprotein 32 family B protein;(source:Araport11)	19.1421	7.33059	19.6465	30.613	43.9662	36.0824	15.373	36.8872	-1.25468	0.00345897
TEA005631	AT4G08685	Pollen Ole e 1 allergen and extensin family protein;(source:Araport11)	11.0822	4.18891	10.291	23.47	15.9877	37.9815	8.52072	25.813	-1.59403	0.00346095
TEA028388	AT3G54220	GRAS family transcription factor;(source:Araport11)	27.2019	13.614	10.291	56.1238	43.9662	24.6879	17.0356	41.5927	-1.28898	0.00347315
novel.17231	AT5G65430	general regulatory factor 8;(source:Araport11)	105.785	95.2977	83.2636	143.881	121.906	164.27	94.7821	143.352	-0.599167	0.00349059
TEA006152	AT5G17770	NADH:cytochrome B5 reductase 1;(source:Araport11)	72.5383	45.0308	43.0351	87.7572	103.92	82.6097	53.5348	91.429	-0.773074	0.00357483
TEA008282	AT4G28250	expansin B3;(source:Araport11)	21.157	13.614	20.582	43.8786	37.9708	37.9815	18.451	39.9436	-1.1096	0.00358736
TEA000392	AT4G26220	S-adenosyl-L-methionine-dependent methyltransferases superfamily protein;(source:Araport11)	67.501	56.5503	61.7461	107.145	104.919	86.4078	61.9324	99.4909	-0.682208	0.00358932
TEA009379	AT3G54950	patatin-like protein 6;(source:Araport11)	114.852	81.6837	84.1992	198.984	123.905	125.339	93.5784	149.409	-0.673995	0.00360354
TEA022207	AT3G22800	Leucine-rich repeat (LRR) family protein;(source:Araport11)	73.5458	58.6447	58.0039	111.227	95.9263	96.8527	63.3981	101.335	-0.676665	0.00363911
TEA024322	AT3G56810	hypothetical protein;(source:Araport11)	31.2318	28.2751	32.7441	57.1443	65.9494	49.3759	30.7503	57.4898	-0.900154	0.00364928
TEA032536	AT4G15830	ARM repeat superfamily protein;(source:Araport11)	177.316	84.8254	132.848	215.311	175.865	223.141	131.663	204.772	-0.635929	0.00368564
TEA016183	AT3G30530	basic leucine-zipper 42;(source:Araport11)	8.05982	5.23614	3.74219	19.3882	15.9877	21.8393	5.67938	19.0718	-1.7543	0.00374367
TEA026521	AT4G32280	indole-3-acetic acid inducible 29;(source:Araport11)	9.06729	2.09445	4.67773	17.3474	18.9854	19.9403	5.27983	18.7577	-1.82569	0.00375493
novel.2568	AT1G66840	PLASTID MOVEMENT IMPAIRED protein (DUF827);(source:Araport11)	41.3066	33.5113	28.0664	64.2873	54.9578	68.3666	34.2947	62.5372	-0.869712	0.00376066
novel.22357	AT5G43850	RmlC-like cupins superfamily protein;(source:Araport11)	57.4262	46.078	48.6484	75.512	100.923	78.8115	50.7175	85.082	-0.746096	0.00378821
TEA009908	AT3G47570	Leucine-rich repeat protein kinase family protein;(source:Araport11)	12.0897	17.8029	9.35546	33.6743	26.9793	34.1833	13.0827	31.6123	-1.28107	0.00379641
novel.7683	AT1G04645	Plant self-incompatibility protein S1 family;(source:Araport11)	96.7178	61.7864	48.6484	115.309	115.911	110.146	69.0509	113.789	-0.722985	0.00381768
novel.8232	AT2G38750	annexin 4;(source:Araport11)	13.0972	3.14168	2.80664	17.3474	22.9824	24.6879	6.34851	21.6726	-1.77753	0.00384016
TEA028735	AT1G05300	zinc transporter 5 precursor;(source:Araport11)	136.009	102.628	82.3281	165.31	137.894	188.008	106.989	163.738	-0.616598	0.00384214
novel.18473	AT2G02650	Ribonuclease H-like superfamily protein;(source:Araport11)	3.02243	11.5195	6.54882	27.5517	14.9885	24.6879	7.03025	22.4094	-1.67948	0.00384424
TEA026562	AT2G33400	FK506-binding nuclear-like protein;(source:Araport11)	120.897	86.9199	87.0058	163.269	121.906	165.219	98.2743	150.132	-0.612229	0.00387697
TEA027246	AT5G16250	transmembrane protein;(source:Araport11)	36.2692	16.7556	25.2597	36.7356	46.9639	84.5087	26.0949	56.0694	-1.10453	0.00387869
TEA015812	AT4G39850	peroxisomal ABC transporter 1;(source:Araport11)	37.2766	56.5503	16.8398	88.7777	68.9471	61.7199	36.8889	73.1482	-0.995202	0.00391509
novel.7364	AT3G05140	ROP binding protein kinases 2;(source:Araport11)	26.1944	12.5667	14.0332	44.8991	34.9731	37.9815	17.5981	39.2846	-1.15877	0.00400296
novel.23758	AT5G27550	P-loop containing nucleoside triphosphate hydrolases superfamily protein;(source:Araport11)	71.5309	57.5975	56.1328	107.145	76.9409	119.642	61.7537	101.243	-0.714785	0.004008
novel.7329	AT3G20390	endoribonuclease L-PSP family protein;(source:Araport11)	43.3215	38.7474	28.0664	70.4099	60.9532	65.518	36.7118	65.627	-0.841602	0.00404829
TEA009186	AT4G22120	ERD (early-responsive to dehydration stress) family protein;(source:Araport11)	66.4935	21.9918	27.1308	70.4099	68.9471	90.206	38.5387	76.521	-0.991039	0.00408299
TEA010149	AT2G30350	Excinuclease ABC, C subunit, N-terminal;(source:Araport11)	39.2916	23.039	37.4219	55.1034	51.9601	82.6097	33.2508	63.2244	-0.925402	0.00409193
TEA011689	AT1G80870	Protein kinase superfamily protein;(source:Araport11)	31.2318	37.7002	38.3574	69.3895	61.9524	59.8208	35.7631	63.7209	-0.831958	0.00409709
TEA015133	AT5G26230	membrane-associated kinase regulator;(source:Araport11)	15.1122	19.8973	19.6465	35.7152	39.9693	40.8301	18.2186	38.8382	-1.09216	0.00410887
TEA029453	AT5G42180	Peroxidase superfamily protein;(source:Araport11)	21.157	18.8501	15.9043	34.6947	44.9655	38.931	18.6371	39.5304	-1.08749	0.00415183
TEA022710	AT2G43820	UDP-glucosyltransferase 74F2;(source:Araport11)	26.1944	19.8973	15.9043	35.7152	40.9685	53.174	20.6653	43.2859	-1.07177	0.00416992
TEA009934	AT2G28100	alpha-L-fucosidase 1;(source:Araport11)	62.4636	52.3614	70.166	120.411	71.9448	115.843	61.6636	102.733	-0.734252	0.00419182
TEA024186	AT4G20010	plastid transcriptionally active 9;(source:Araport11)	73.5458	74.3531	57.0683	154.085	90.9302	94.0041	68.3224	113.007	-0.726614	0.00420891
TEA017333	AT1G31230	aspartate kinase-homoserine dehydrogenase i;(source:Araport11)	2.01495	1.04723	0.935546	11.2248	8.99309	9.49536	1.33258	9.90441	-2.89807	0.00421295
TEA008855	AT1G57770	FAD/NAD(P)-binding oxidoreductase family protein;(source:Araport11)	51.3813	29.3224	43.9707	87.7572	53.9586	84.5087	41.5581	75.4082	-0.857285	0.00422456
TEA011084	AT4G01860	Transducin family protein / WD-40 repeat family protein;(source:Araport11)	21.157	17.8029	26.1953	38.7765	43.9662	50.3254	21.7184	44.356	-1.0268	0.00422595
TEA016367	AT1G26110	decapping 5;(source:Araport11)	142.054	76.4476	94.4902	167.351	154.881	159.522	104.331	160.585	-0.621599	0.00424536
TEA021026	AT5G63630	P-loop containing nucleoside triphosphate hydrolases superfamily protein;(source:Araport11)	88.658	74.3531	69.2304	125.513	104.919	126.288	77.4138	118.907	-0.620483	0.00425751
TEA028689	AT1G59720	Tetratricopeptide repeat (TPR)-like superfamily protein;(source:Araport11)	83.6206	80.6365	71.1015	124.493	111.914	120.591	78.4529	118.999	-0.602441	0.00426086
novel.7330	AT3G20390	endoribonuclease L-PSP family protein;(source:Araport11)	44.329	53.4086	22.4531	80.6142	55.957	88.3069	40.0636	74.9594	-0.911396	0.00427571
TEA019294	AT1G75330	ornithine carbamoyltransferase;(source:Araport11)	79.5907	67.0226	75.7792	118.37	105.919	116.793	74.1308	113.694	-0.616112	0.00428516
TEA010981	AT2G36570	Leucine-rich repeat protein kinase family protein;(source:Araport11)	16.1196	9.42505	16.8398	40.8173	32.9747	26.587	14.1282	33.4597	-1.2361	0.00428651
TEA010914	AT4G01070	UDP-Glycosyltransferase superfamily protein;(source:Araport11)	16.1196	15.7084	10.291	36.7356	24.9808	37.0319	14.0397	32.9161	-1.23515	0.0042945
novel.1116	AT2G02520	RNA-directed DNA polymerase (reverse transcriptase)-related family protein;(source:Araport11)	15.1122	9.42505	4.67773	20.4087	35.9724	24.6879	9.73831	27.023	-1.48065	0.00430248
TEA010319	AT3G55800	sedoheptulose-bisphosphatase;(source:Araport11)	911.767	649.281	1157.27	1336.77	1655.73	1450.89	906.106	1481.13	-0.708586	0.00448575
TEA022665	AT3G48610	non-specific phospholipase C6;(source:Araport11)	53.3963	46.078	43.0351	79.5938	89.9309	69.3162	47.5031	79.6136	-0.745208	0.0044878
TEA017385	AT5G66840	SAP domain-containing protein;(source:Araport11)	38.2841	26.1807	29.0019	51.0217	54.9578	67.4171	31.1556	57.7988	-0.892739	0.00450216
novel.7721	AT5G04730	Ankyrin-repeat containing protein;(source:Araport11)	58.4337	39.7946	54.2617	70.4099	84.9348	101.6	50.83	85.6484	-0.752005	0.00457651
TEA024233	AT1G74850	plastid transcriptionally active 2;(source:Araport11)	52.3888	60.7392	43.0351	81.6346	84.9348	89.2564	52.0544	85.2753	-0.716112	0.00458873
TEA009760	AT5G63400	adenylate kinase 1;(source:Araport11)	39.2916	41.8891	39.2929	74.4916	70.9455	61.7199	40.1579	69.0523	-0.781677	0.00464451
TEA033088	AT2G24120	DNA/RNA polymerases superfamily protein;(source:Araport11)	77.5757	75.4004	74.8437	146.942	94.9271	113.944	75.9399	118.605	-0.64254	0.00465972
TEA023860	AT1G32580	plastid developmental protein DAG;(source:Araport11)	46.3439	59.692	43.9707	85.7164	79.9386	81.6601	50.0022	82.4384	-0.724233	0.00466173
TEA011664	AT5G17540	HXXXD-type acyl-transferase family protein;(source:Araport11)	8.05982	0	1.87109	17.3474	6.99463	24.6879	3.3103	16.3433	-2.30408	0.00469965
TEA004223	AT1G49870	myosin-2 heavy chain-like protein;(source:Araport11)	42.314	11.5195	23.3887	59.1851	40.9685	65.518	25.7407	55.2239	-1.09961	0.00470411
novel.4936	AT4G38840	SAUR-like auxin-responsive protein family;(source:Araport11)	7.05234	7.33059	5.61328	20.4087	18.9854	20.8898	6.6654	20.0946	-1.59627	0.00471158
TEA025278	AT2G18510	RNA-binding (RRM/RBD/RNP motifs) family protein;(source:Araport11)	79.5907	78.5421	75.7792	128.575	94.9271	136.733	77.9707	120.078	-0.624021	0.00477283
novel.7684	AT1G04645	Plant self-incompatibility protein S1 family;(source:Araport11)	115.86	51.3141	56.1328	122.452	113.913	141.481	74.4356	125.948	-0.759962	0.00480761
TEA004424	AT4G15280	UDP-glucosyl transferase 71B5;(source:Araport11)	124.927	83.7782	81.3925	133.677	154.881	150.027	96.6993	146.195	-0.597575	0.00481073
TEA009956	AT5G11590	Integrase-type DNA-binding superfamily protein;(source:Araport11)	40.2991	28.2751	31.8086	52.0421	49.9616	86.4078	33.4609	62.8038	-0.910464	0.00483725
TEA006818	AT1G75430	BEL1-like homeodomain 11;(source:Araport11)	3.02243	1.04723	1.87109	11.2248	9.99233	12.344	1.98025	11.187	-2.49433	0.00485863
TEA004129	AT3G53470	2,3-bisphosphoglycerate-independent phosphoglycerate mutase;(source:Araport11)	16.1196	25.1335	23.3887	42.8582	37.9708	50.3254	21.5472	43.7182	-1.02181	0.00493405
TEA020789	AT2G15020	hypothetical protein;(source:Araport11)	8.05982	10.4723	7.48437	31.6334	13.9893	27.5366	8.67215	24.3864	-1.49581	0.00498015
TEA018387	AT2G43820	UDP-glucosyltransferase 74F2;(source:Araport11)	24.1794	18.8501	14.0332	41.8378	35.9724	41.7796	19.0209	39.8632	-1.0717	0.00498453
TEA016091	AT1G76140	Prolyl oligopeptidase family protein;(source:Araport11)	6.04486	5.23614	5.61328	13.2656	20.9839	20.8898	5.63143	18.3798	-1.70752	0.00500765
novel.1208	AT5G55570	transmembrane protein;(source:Araport11)	47.3514	21.9918	28.0664	74.4916	46.9639	65.518	32.4699	62.3245	-0.940097	0.00503457
TEA031617	AT5G11460	hypothetical protein (DUF581);(source:Araport11)	76.5682	42.9363	76.7148	97.9616	107.917	112.995	65.4065	106.291	-0.697024	0.00503709
TEA032475	AT2G05620	proton gradient regulation 5;(source:Araport11)	14.1047	19.8973	12.1621	34.6947	27.9785	40.8301	15.388	34.5011	-1.17184	0.00507109
TEA022785	AT1G17160	pfkB-like carbohydrate kinase family protein;(source:Araport11)	65.486	64.9281	71.1015	89.7981	107.917	115.843	67.1719	104.52	-0.637957	0.00507512
TEA030452	AT1G68090	annexin 5;(source:Araport11)	14.1047	19.8973	14.9687	51.0217	23.9816	36.0824	16.3236	37.0285	-1.18356	0.00507558
TEA012878	AT3G50150	transmembrane protein, putative (DUF247);(source:Araport11)	9.06729	12.5667	11.2266	19.3882	26.9793	37.0319	10.9535	27.7998	-1.34739	0.00513069
novel.23177	AT5G02380	metallothionein 2B;(source:Araport11)	8.05982	1.04723	0	15.3065	9.99233	19.9403	3.03568	15.0797	-2.32625	0.00516879
TEA005686	AT2G46500	phosphoinositide 4-kinase gamma 4;(source:Araport11)	54.4038	33.5113	19.6465	60.2056	70.9455	72.1648	35.8538	67.772	-0.923929	0.00517876
novel.8361	AT5G51720	2 iron, 2 sulfur cluster binding protein;(source:Araport11)	13.0972	10.4723	21.5176	31.6334	30.9762	40.8301	15.029	34.4799	-1.19015	0.00523485
TEA008080	AT4G04900	ROP-interactive CRIB motif-containing protein 10;(source:Araport11)	55.4112	27.2279	47.7129	130.615	53.9586	67.4171	43.4507	83.997	-0.946653	0.00527791
TEA013203	AT1G48100	Pectin lyase-like superfamily protein;(source:Araport11)	12.0897	10.4723	11.2266	16.3269	30.9762	38.931	11.2629	28.7447	-1.35431	0.00530046
TEA027849	AT2G17030	F-box SKIP23-like protein (DUF295);(source:Araport11)	74.5533	53.4086	61.7461	120.411	87.9325	94.9536	63.236	101.099	-0.675373	0.00530129
novel.20566	AT5G51010	Rubredoxin-like superfamily protein;(source:Araport11)	10.0748	11.5195	9.35546	26.5313	19.9847	32.2842	10.3166	26.2667	-1.35241	0.00532123
TEA029425	AT2G06025	Acyl-CoA N-acyltransferases (NAT) superfamily protein;(source:Araport11)	114.852	75.4004	89.8124	165.31	97.9248	184.21	93.3551	149.148	-0.67615	0.00534232
TEA011325	AT4G24670	tryptophan aminotransferase related 2;(source:Araport11)	37.2766	38.7474	27.1308	62.2464	62.9517	57.9217	34.385	61.0399	-0.831624	0.00535683
novel.4824	AT1G74970	ribosomal protein S9;(source:Araport11)	74.5533	76.4476	78.5859	114.289	99.9233	135.784	76.5289	116.665	-0.609057	0.00536139
TEA004998	AT1G23740	Oxidoreductase, zinc-binding dehydrogenase family protein;(source:Araport11)	4.02991	2.09445	7.48437	18.3678	4.99616	33.2338	4.53624	18.8659	-2.04422	0.00539093
TEA005384	AT1G69170	Squamosa promoter-binding protein-like (SBP domain) transcription factor family protein;(source:Araport11)	59.4411	78.5421	65.4882	88.7777	125.903	105.399	67.8238	106.693	-0.655398	0.00539528
novel.20641	AT2G42310	ESSS subunit of NADH:ubiquinone oxidoreductase (complex I) protein;(source:Araport11)	44.329	35.6057	41.164	79.5938	60.9532	67.4171	40.3663	69.3214	-0.778383	0.00545157
TEA014113	AT1G22500	RING/U-box superfamily protein;(source:Araport11)	41.3066	34.5585	37.4219	80.6142	60.9532	56.9722	37.7623	66.1799	-0.807426	0.00552797
TEA004861	AT3G49940	LOB domain-containing protein 38;(source:Araport11)	9.06729	6.28336	6.54882	19.3882	25.9801	18.0412	7.29983	21.1365	-1.53363	0.00552813
novel.7770	AT4G28100	transmembrane protein;(source:Araport11)	32.2393	60.7392	51.455	84.6959	82.9363	76.9125	48.1445	81.5149	-0.760141	0.00555117
TEA002419	AT3G01440	PsbQ-like 1;(source:Araport11)	26.1944	17.8029	12.1621	40.8173	37.9708	39.8805	18.7198	39.5562	-1.08425	0.00562901
TEA018714	AT1G78530	Protein kinase superfamily protein;(source:Araport11)	61.4561	48.1725	62.6816	105.105	74.9425	98.7518	57.4367	92.933	-0.692028	0.00563843
TEA008419	AT2G23530	Zinc-finger domain of monoamine-oxidase A repressor R1;(source:Araport11)	49.3664	41.8891	50.5195	72.4508	59.954	113.944	47.2583	82.1164	-0.797913	0.00567573
TEA025008	AT4G38660	Pathogenesis-related thaumatin superfamily protein;(source:Araport11)	86.643	71.2115	77.6503	104.084	124.904	126.288	78.5016	118.426	-0.593465	0.00572447
TEA030828	AT4G32000	Protein kinase superfamily protein;(source:Araport11)	25.1869	29.3224	25.2597	52.0421	53.9586	43.6787	26.5897	49.8931	-0.908574	0.00573356
TEA027826	AT4G02340	alpha/beta-Hydrolases superfamily protein;(source:Araport11)	56.4187	40.8419	41.164	73.4712	72.944	84.5087	46.1415	76.9746	-0.739733	0.00573835
TEA002868	AT2G47020	Peptide chain release factor 1;(source:Araport11)	10.0748	4.18891	7.48437	20.4087	16.987	26.587	7.24935	21.3275	-1.55392	0.00575259
TEA030182	AT5G20635	guanine nucleotide-binding protein subunit gamma;(source:Araport11)	51.3813	37.7002	36.4863	82.6551	63.9509	68.3666	41.8559	71.6575	-0.776004	0.00576468
TEA018741	AT4G38770	proline-rich protein 4;(source:Araport11)	401.983	208.398	130.976	536.748	658.494	652.332	247.119	615.858	-1.31774	0.00578441
TEA003466	AT5G49690	UDP-Glycosyltransferase superfamily protein;(source:Araport11)	32.2393	29.3224	27.1308	86.7368	40.9685	45.5778	29.5642	57.761	-0.965007	0.00579426
TEA022098	AT5G23530	carboxyesterase 18;(source:Araport11)	24.1794	6.28336	12.1621	39.7969	28.9777	34.1833	14.2083	34.3193	-1.26976	0.00581051
TEA023963	AT1G60470	galactinol synthase 4;(source:Araport11)	1261.36	1133.1	734.404	1449.02	2875.79	1933.26	1042.96	2086.02	-1.0002	0.00582937
TEA030503	AT5G57630	CBL-interacting protein kinase 21;(source:Araport11)	81.6056	65.9753	80.457	116.329	110.915	116.793	76.0126	114.679	-0.591699	0.00587135
TEA029966	AT1G07590	Tetratricopeptide repeat (TPR)-like superfamily protein;(source:Araport11)	28.2094	28.2751	37.4219	69.3895	40.9685	64.5685	31.3021	58.3088	-0.8943	0.00588123
TEA007343	AT4G21380	receptor kinase 3;(source:Araport11)	14.1047	13.614	9.35546	31.6334	27.9785	27.5366	12.358	29.0495	-1.23751	0.00590065
TEA010933	AT1G76670	Nucleotide-sugar transporter family protein;(source:Araport11)	23.172	14.6612	17.7754	57.1443	26.9793	37.0319	18.5362	40.3852	-1.12104	0.00594057
TEA006532	AT2G20180	phytochrome interacting factor 3-like 5;(source:Araport11)	98.7327	81.6837	58.9394	125.513	120.907	120.591	79.7853	122.337	-0.619647	0.005945
TEA007771	AT3G59530	Calcium-dependent phosphotriesterase superfamily protein;(source:Araport11)	2.01495	2.09445	4.67773	18.3678	8.99309	12.344	2.92905	13.235	-2.15904	0.00599135
TEA028726	AT2G38080	Laccase/Diphenol oxidase family protein;(source:Araport11)	27.2019	25.1335	28.0664	51.0217	49.9616	48.4264	26.8006	49.8032	-0.892459	0.00600697
TEA025468	AT2G45580	cytochrome P450, family 76, subfamily C, polypeptide 3;(source:Araport11)	32.2393	23.039	28.0664	66.3282	42.967	48.4264	27.7816	52.5738	-0.917586	0.00603431
TEA000594	AT4G25835	P-loop containing nucleoside triphosphate hydrolases superfamily protein;(source:Araport11)	4.02991	8.37782	11.2266	20.4087	14.9885	34.1833	7.87809	23.1935	-1.55425	0.00605197
TEA022620	AT3G44830	Lecithin:cholesterol acyltransferase family protein;(source:Araport11)	3.02243	3.14168	2.80664	21.4291	5.9954	13.2935	2.99025	13.5727	-2.18271	0.00607856
TEA013996	AT1G16060	ARIA-interacting double AP2 domain protein;(source:Araport11)	23.172	15.7084	12.1621	35.7152	41.9678	32.2842	17.0142	36.6557	-1.11041	0.0061237
TEA013971	AT5G65640	beta HLH protein 93;(source:Araport11)	10.0748	5.23614	7.48437	20.4087	11.9908	36.0824	7.59843	22.8273	-1.58789	0.00615407
TEA008759	AT2G17970	2-oxoglutarate (2OG) and Fe(II)-dependent oxygenase superfamily protein;(source:Araport11)	63.471	73.3059	82.3281	97.9616	120.907	115.843	73.035	111.571	-0.610297	0.00619697
TEA005706	AT1G64530	Plant regulator RWP-RK family protein;(source:Araport11)	5.03738	3.14168	2.80664	14.2861	13.9893	14.243	3.6619	14.1728	-1.95579	0.00620338
TEA032850	AT3G46550	Fasciclin-like arabinogalactan family protein;(source:Araport11)	66.4935	38.7474	53.3261	126.534	54.9578	100.651	52.8557	94.0475	-0.829592	0.00624061
TEA022025	AT2G40550	E2F target protein 1 (ETG1);(source:Araport11)	29.2168	19.8973	23.3887	52.0421	61.9524	31.3347	24.1676	48.4431	-1.00016	0.00628544

## Sheet: 24up
Gene ID	Arabidopsis ID	Description	T24n-1	T24h-2	T24h-3	C24h-1	C24h-2	C24-3	T24h	C24h	Log2 FC	Pvalue
TEA033818	AT5G48100	Laccase/Diphenol oxidase family protein;(source:Araport11)	2747.39	3045.34	3075.14	734.712	645.504	590.612	2955.96	656.943	2.17049	9.45e-98
novel.5194	AT3G57240	beta-1,3-glucanase 3;(source:Araport11)	387.879	469.158	461.224	30.613	46.9639	52.2245	439.42	43.2671	3.33949	2.56e-65
TEA023897	AT1G05010	ethylene-forming enzyme;(source:Araport11)	623.628	683.84	554.779	44.8991	94.9271	61.7199	620.749	67.182	3.20676	5.26e-65
novel.5184	AT3G57240	beta-1,3-glucanase 3;(source:Araport11)	382.841	438.788	459.353	27.5517	57.9555	48.4264	426.994	44.6445	3.25458	1.83e-58
TEA017496	AT5G57260	cytochrome P450, family 71, subfamily B, polypeptide 10;(source:Araport11)	1047.78	1259.81	1445.42	348.988	396.695	265.87	1251	337.185	1.89273	5.95e-38
TEA022560	AT1G24020	MLP-like protein 423;(source:Araport11)	351.609	422.033	449.062	39.7969	78.9394	81.6601	407.568	66.7988	2.60553	1.21e-37
TEA029613	AT2G29420	glutathione S-transferase tau 7;(source:Araport11)	359.669	503.716	491.162	66.3282	108.916	75.9629	451.516	83.7358	2.43101	3.73e-37
TEA027283	AT1G22710	sucrose-proton symporter 2;(source:Araport11)	563.18	754.004	907.48	189.801	186.857	196.554	741.554	191.07	1.95686	2.45e-34
TEA020656	AT1G12740	cytochrome P450, family 87, subfamily A, polypeptide 2;(source:Araport11)	140.039	216.776	172.141	3.0613	7.99386	11.3944	176.319	7.4832	4.54271	1.06e-33
TEA022767	AT2G40610	expansin A8;(source:Araport11)	1138.45	1491.25	1372.45	355.111	496.619	467.172	1334.05	439.634	1.6008	3.3e-32
TEA024584	AT5G40780	lysine histidine transporter 1;(source:Araport11)	1276.47	1572.94	1768.18	465.317	603.537	487.112	1539.2	518.655	1.56964	4.54e-32
TEA015017	AT5G50080	ethylene response factor 110;(source:Araport11)	318.363	446.119	544.488	59.1851	101.922	68.3666	436.323	76.4912	2.51281	5.59e-32
novel.6000	AT5G64250	Aldolase-type TIM barrel family protein;(source:Araport11)	566.202	652.423	755.921	215.311	221.83	192.756	658.182	209.966	1.64964	1.01e-31
TEA027301	AT3G22370	alternative oxidase 1A;(source:Araport11)	171.271	191.643	175.883	19.3882	27.9785	14.243	179.599	20.5366	3.13277	1.53e-31
TEA003690	AT1G11260	sugar transporter 1;(source:Araport11)	1929.32	2138.44	2011.42	675.527	925.29	673.221	2026.39	758.013	1.41875	1.56e-31
novel.6004	AT5G64250	Aldolase-type TIM barrel family protein;(source:Araport11)	549.075	673.367	762.47	214.291	212.837	191.806	661.637	206.311	1.68239	2.21e-31
TEA017121	AT2G29420	glutathione S-transferase tau 7;(source:Araport11)	257.914	262.854	248.855	52.0421	58.9547	57.9217	256.541	56.3062	2.18672	6.64e-31
TEA031006	AT2G41380	S-adenosyl-L-methionine-dependent methyltransferases superfamily protein;(source:Araport11)	634.71	807.412	788.665	204.087	278.786	212.696	743.596	231.856	1.68154	8.37e-31
TEA010252	AT2G47140	NAD(P)-binding Rossmann-fold superfamily protein;(source:Araport11)	10151.3	12016.9	13126.6	4250.1	5566.73	4591.01	11765	4802.61	1.29264	1.35e-29
novel.25299	AT4G02380	senescence-associated gene 21;(source:Araport11)	31045.4	33647.4	36215.9	13599.3	17528.5	14182.3	33636.3	15103.4	1.15516	7.06e-29
TEA027120	AT1G64160	Disease resistance-responsive (dirigent-like protein) family protein;(source:Araport11)	160.189	131.951	169.334	12.2452	18.9854	17.0917	153.824	16.1074	3.25397	1.26e-28
novel.25312	AT4G02380	senescence-associated gene 21;(source:Araport11)	30803.6	32977.2	36009.2	13523.8	17464.6	14387.4	33263.3	15125.3	1.13699	2.69e-28
TEA024521	AT1G03220	Eukaryotic aspartyl protease family protein;(source:Araport11)	2043.16	2668.34	2931.07	747.977	1059.19	727.345	2547.52	844.836	1.59263	1.23e-27
TEA011691	AT5G48930	hydroxycinnamoyl-CoA shikimate/quinate hydroxycinnamoyl transferase;(source:Araport11)	1130.39	1307.99	1421.09	529.605	583.552	549.782	1286.49	554.313	1.21492	3.52e-27
TEA008919	AT1G07750	RmlC-like cupins superfamily protein;(source:Araport11)	596.426	1054.56	1001.97	243.884	268.794	242.132	884.318	251.603	1.81357	6.18e-26
novel.18083	AT4G20070	allantoate amidohydrolase;(source:Araport11)	919.826	986.488	1249.89	427.561	432.668	380.764	1052.07	413.664	1.34776	2.55e-25
TEA010277	AT2G47140	NAD(P)-binding Rossmann-fold superfamily protein;(source:Araport11)	1905.14	2138.44	2649.47	834.714	1034.21	872.624	2231.01	913.848	1.28799	1e-24
TEA008970	AT4G37870	phosphoenolpyruvate carboxykinase 1;(source:Araport11)	5344.67	7085.54	6742.48	2519.45	3181.56	2491.58	6390.9	2730.86	1.2267	1.04e-24
TEA022690	AT1G54130	RELA/SPOT homolog 3;(source:Araport11)	1737.9	2070.37	2020.78	771.447	991.239	722.597	1943.02	828.428	1.23011	8.62e-24
TEA025499	AT1G55020	lipoxygenase 1;(source:Araport11)	408.028	445.072	289.084	106.125	117.909	92.105	380.728	105.38	1.85278	1.24e-23
TEA023836	AT4G08850	Leucine-rich repeat receptor-like protein kinase family protein;(source:Araport11)	425.155	491.15	585.652	179.596	162.875	112.995	500.652	151.822	1.72429	2.41e-23
TEA016130	AT5G47560	tonoplast dicarboxylate transporter;(source:Araport11)	440.267	514.189	442.513	109.186	179.862	94.9536	465.656	128.001	1.86407	3.82e-23
TEA029422	AT4G33925	zinc finger SWIM domain protein;(source:Araport11)	832.176	950.883	856.96	236.74	388.702	221.242	880.006	282.228	1.6411	4.77e-23
TEA011847	AT3G06350	dehydroquinate dehydratase, putative / shikimate dehydrogenase;(source:Araport11)	1888.01	2387.68	2480.13	868.389	1103.15	991.316	2251.94	987.619	1.18912	6.03e-23
TEA004618	AT3G14630	cytochrome P450, family 72, subfamily A, polypeptide 9;(source:Araport11)	143.062	233.532	207.691	32.6539	42.967	30.3852	194.762	35.3353	2.46362	8.88e-23
TEA006867	AT4G28390	ADP/ATP carrier 3;(source:Araport11)	207.54	247.146	232.951	31.6334	68.9471	42.7291	229.212	47.7699	2.26201	1.22e-22
TEA007262	AT5G65110	acyl-CoA oxidase 2;(source:Araport11)	4381.52	5607.9	5783.55	2015.36	2683.94	2218.12	5257.66	2305.8	1.18917	1.59e-22
TEA001578	AT4G34131	UDP-glucosyl transferase 73B3;(source:Araport11)	142.054	205.257	191.787	21.4291	42.967	25.6375	179.699	30.0112	2.58231	1.87e-22
TEA033396	AT1G19180	jasmonate-zim-domain protein 1;(source:Araport11)	220.637	271.232	183.367	42.8582	61.9524	43.6787	225.079	49.4964	2.18411	2.02e-22
TEA000402	AT4G37990	cinnamyl alcohol dehydrogenase 8;(source:Araport11)	1425.58	1590.74	1648.43	774.509	833.36	791.913	1554.92	799.927	0.959039	3.79e-22
TEA001809	AT5G64300	GTP cyclohydrolase II;(source:Araport11)	2468.32	2994.02	3302.48	1245.95	1489.86	1128.05	2921.61	1287.95	1.182	7e-22
TEA028927	AT4G20070	allantoate amidohydrolase;(source:Araport11)	1428.6	1669.28	2035.75	671.445	818.372	594.41	1711.21	694.742	1.3011	3.9e-21
TEA030812	AT4G10490	2-oxoglutarate (2OG) and Fe(II)-dependent oxygenase superfamily protein;(source:Araport11)	130.972	127.762	145.01	22.4495	27.9785	15.1926	134.581	21.8735	2.62666	4.76e-21
TEA004832	AT3G13790	Glycosyl hydrolases family 32 protein;(source:Araport11)	187.391	262.854	157.172	30.613	50.9609	33.2338	202.472	38.2692	2.40218	4.77e-21
TEA002040	AT1G25340	myb domain protein 116;(source:Araport11)	100.748	126.715	101.975	10.2043	16.987	9.49536	109.812	12.2289	3.16826	8.11e-21
TEA028180	AT4G37530	Peroxidase superfamily protein;(source:Araport11)	1455.8	1805.42	1935.65	870.429	612.53	620.047	1732.29	701.002	1.30584	8.31e-21
TEA024384	AT3G06490	myb domain protein 108;(source:Araport11)	153.136	212.587	168.398	25.5108	44.9655	15.1926	178.041	28.5563	2.6446	9.89e-21
TEA011296	AT5G49700	Putative AT-hook DNA-binding family protein;(source:Araport11)	356.647	467.063	463.095	171.433	117.909	147.178	428.935	145.507	1.56028	1.22e-20
novel.10868	AT1G07530	SCARECROW-like 14;(source:Araport11)	658.89	857.679	818.603	334.702	362.721	301.953	778.391	333.125	1.22493	1.55e-20
TEA008672	AT3G06350	dehydroquinate dehydratase, putative / shikimate dehydrogenase;(source:Araport11)	2722.2	3606.65	3896.55	1527.59	1702.69	1561.99	3408.47	1597.42	1.09349	6.92e-20
TEA027461	AT5G48100	Laccase/Diphenol oxidase family protein;(source:Araport11)	2591.23	2597.12	2333.25	382.662	541.584	266.82	2507.2	397.022	2.65907	8.37e-20
TEA021893	AT3G51680	NAD(P)-binding Rossmann-fold superfamily protein;(source:Araport11)	130.972	206.304	229.209	20.4087	46.9639	18.0412	188.828	28.4713	2.73275	9.65e-20
TEA004616	AT3G13540	myb domain protein 5;(source:Araport11)	125.935	182.218	182.432	38.7765	33.9739	28.4861	163.528	33.7455	2.27983	1.55e-19
novel.13309	AT1G18270	ketose-bisphosphate aldolase class-II family protein;(source:Araport11)	3999.68	4513.55	5087.5	2180.67	2585.02	2031.06	4533.58	2265.58	1.00098	3.26e-19
TEA008473	AT2G41480	peroxidase superfamily protein;(source:Araport11)	140.039	190.595	271.308	44.8991	35.9724	41.7796	200.648	40.8837	2.297	3.59e-19
TEA027697	AT5G61890	Integrase-type DNA-binding superfamily protein;(source:Araport11)	277.056	346.632	318.086	113.268	121.906	99.7013	313.925	111.625	1.49254	4.62e-19
TEA011511	AT5G20950	Glycosyl hydrolase family protein;(source:Araport11)	28966	33376.2	41885.3	14240.1	18612.7	14263.9	34742.5	15705.6	1.14545	6.14e-19
TEA011154	AT1G80840	WRKY DNA-binding protein 40;(source:Araport11)	311.31	390.616	392.929	110.207	155.88	101.6	364.952	122.562	1.57536	1e-18
TEA001836	AT1G18270	ketose-bisphosphate aldolase class-II family protein;(source:Araport11)	3424.41	4253.84	4577.63	1948.01	2276.25	1916.16	4085.29	2046.81	0.997208	1.59e-18
TEA012191	AT3G21760	UDP-Glycosyltransferase superfamily protein;(source:Araport11)	552.097	591.684	553.843	240.822	239.816	143.38	565.875	208.006	1.44578	1.6e-18
TEA023941	AT3G19000	2-oxoglutarate (2OG) and Fe(II)-dependent oxygenase superfamily protein;(source:Araport11)	590.382	739.343	759.664	289.803	330.746	225.99	696.463	282.18	1.30467	2.22e-18
TEA032799	AT1G68440	transmembrane protein;(source:Araport11)	2073.39	2378.25	1978.68	847.98	1193.08	780.519	2143.44	940.528	1.18846	3.02e-18
TEA014390	AT2G36950	Heavy metal transport/detoxification superfamily protein;(source:Araport11)	2768.55	3086.18	2971.29	1035.74	1659.73	1103.36	2942.01	1266.28	1.21626	3.07e-18
TEA026798	AT5G05340	Peroxidase superfamily protein;(source:Araport11)	127.95	187.454	232.951	21.4291	48.9624	28.4861	182.785	32.9592	2.47237	4e-18
TEA015429	AT1G30820	CTP synthase family protein;(source:Araport11)	1468.9	1520.57	1486.58	534.707	840.355	596.309	1492.02	657.124	1.18304	4.49e-18
TEA025835	AT5G04250	Cysteine proteinases superfamily protein;(source:Araport11)	550.082	580.164	516.422	157.147	248.809	116.793	548.889	174.25	1.65653	4.78e-18
TEA029414	AT5G51070	Clp ATPase;(source:Araport11)	891.617	1146.71	1148.85	531.646	526.596	482.365	1062.39	513.535	1.04922	5.47e-18
TEA028697	AT1G27100	Actin cross-linking protein;(source:Araport11)	539	672.32	589.394	176.535	284.781	155.724	600.238	205.68	1.54577	6.48e-18
TEA017208	AT3G29970	B12D protein;(source:Araport11)	195.451	219.918	278.793	29.5926	76.9409	46.5273	231.387	51.0203	2.1813	6.82e-18
TEA002840	AT1G67480	Galactose oxidase/kelch repeat superfamily protein;(source:Araport11)	6580.84	7258.33	7792.16	3301.1	4396.62	3425.93	7210.45	3707.88	0.959555	8.43e-18
TEA024318	AT5G11520	aspartate aminotransferase 3;(source:Araport11)	2160.03	2728.03	3095.72	1067.37	1424.91	1108.11	2661.26	1200.13	1.14912	9.73e-18
TEA033470	AT3G12500	basic chitinase;(source:Araport11)	117.875	95.2977	71.1015	9.1839	12.99	8.54583	94.758	10.2399	3.21048	9.76e-18
TEA000588	AT2G41690	heat shock transcription factor B3;(source:Araport11)	154.144	143.47	143.139	22.4495	43.9662	29.4356	146.918	31.9505	2.20046	1.01e-17
TEA003225	AT1G78380	glutathione S-transferase TAU 19;(source:Araport11)	123.92	137.187	212.369	29.5926	33.9739	34.1833	157.825	32.5833	2.27742	2.07e-17
TEA022440	AT1G11380	PLAC8 family protein;(source:Araport11)	1073.97	1343.59	1522.13	504.094	689.471	552.63	1313.23	582.065	1.17414	4.57e-17
TEA004454	AT2G28760	UDP-XYL synthase 6;(source:Araport11)	9151.92	11265	12861	4506.23	6255.2	5120.85	11092.6	5294.09	1.06717	8.13e-17
TEA006307	AT2G45550	cytochrome P450, family 76, subfamily C, polypeptide 4;(source:Araport11)	1172.7	1407.47	1600.72	665.322	756.419	625.745	1393.63	682.495	1.03051	1.11e-16
TEA029113	AT5G16080	carboxyesterase 17;(source:Araport11)	103.77	137.187	273.18	29.5926	24.9808	28.4861	171.379	27.6865	2.63234	2.07e-16
TEA021247	AT1G80160	Lactoylglutathione lyase / glyoxalase I family protein;(source:Araport11)	3547.33	3962.71	3768.38	1487.79	2279.25	1599.02	3759.47	1788.69	1.07165	2.3e-16
novel.10859	AT1G07530	SCARECROW-like 14;(source:Araport11)	611.539	879.671	780.246	350.009	360.723	291.508	757.152	334.08	1.18087	2.47e-16
TEA025363	AT4G20840	FAD-binding Berberine family protein;(source:Araport11)	125.935	141.376	113.201	35.7152	23.9816	24.6879	126.837	28.1282	2.17475	4.04e-16
TEA022839	AT5G40010	AAA-ATPase 1;(source:Araport11)	196.458	274.374	271.308	65.3077	91.9294	83.5592	247.38	80.2654	1.62301	5.21e-16
novel.18085	AT4G20070	allantoate amidohydrolase;(source:Araport11)	878.52	1088.07	1245.21	498.992	540.585	380.764	1070.6	473.447	1.17818	6.3e-16
TEA012493	AT5G59080	hypothetical protein;(source:Araport11)	2759.48	2876.73	3910.58	1445.95	1751.66	1305.61	3182.27	1501.07	1.08444	6.3e-16
TEA017986	AT3G60280	uclacyanin 3;(source:Araport11)	252.877	268.09	263.824	66.3282	69.9463	116.793	261.597	84.3558	1.62872	8.19e-16
TEA012544	AT4G34131	UDP-glucosyl transferase 73B3;(source:Araport11)	109.815	104.723	101.975	22.4495	17.9862	22.7889	105.504	21.0749	2.32267	8.27e-16
TEA027286	AT1G22710	sucrose-proton symporter 2;(source:Araport11)	88.658	178.029	168.398	25.5108	21.9831	34.1833	145.028	27.2258	2.41034	1.08e-15
TEA009521	AT3G51680	NAD(P)-binding Rossmann-fold superfamily protein;(source:Araport11)	79.5907	128.809	121.621	22.4495	20.9839	13.2935	110.007	18.909	2.54564	1.14e-15
TEA029901	AT1G69490	NAC-like, activated by AP3/PI;(source:Araport11)	1742.94	1779.24	1832.74	837.776	1038.2	635.24	1784.97	837.073	1.09302	1.16e-15
TEA000759	AT3G62270	HCO3- transporter family;(source:Araport11)	1278.49	1631.58	1467.87	822.469	799.386	690.313	1459.31	770.723	0.921274	1.2e-15
TEA007261	AT3G14690	cytochrome P450, family 72, subfamily A, polypeptide 15;(source:Araport11)	553.105	723.634	798.021	279.599	347.733	242.132	691.587	289.821	1.25579	1.4e-15
novel.13318	AT1G18270	ketose-bisphosphate aldolase class-II family protein;(source:Araport11)	3665.2	4751.27	5125.86	2173.52	2615.99	2142.15	4514.11	2310.56	0.966325	1.75e-15
TEA020238	AT3G57520	seed imbibition 2;(source:Araport11)	2902.54	3624.45	3657.05	1704.12	2063.42	1795.57	3394.68	1854.37	0.87239	2.36e-15
TEA027983	AT2G23450	Protein kinase superfamily protein;(source:Araport11)	146.084	180.123	92.6191	22.4495	33.9739	27.5366	139.609	27.9867	2.31524	2.63e-15
TEA014307	AT2G05710	aconitase 3;(source:Araport11)	2988.18	4110.37	4144.47	1937.8	2033.44	1981.68	3747.67	1984.31	0.917398	2.79e-15
TEA020545	AT5G24110	WRKY DNA-binding protein 30;(source:Araport11)	145.077	206.304	230.144	47.9604	64.9501	54.1236	193.842	55.678	1.80028	3.08e-15
TEA011900	AT1G60420	DC1 domain-containing protein;(source:Araport11)	1818.5	2067.23	2166.73	813.285	1220.06	948.587	2017.48	993.978	1.0213	4.13e-15
TEA033474	AT3G12500	basic chitinase;(source:Araport11)	430.193	373.86	305.924	12.2452	32.9747	42.7291	369.992	29.3163	3.65426	4.44e-15
TEA025627	AT5G47530	Auxin-responsive family protein;(source:Araport11)	166.234	224.107	201.142	62.2464	73.9432	50.3254	197.161	62.1717	1.66665	5.11e-15
TEA026068	AT5G53050	alpha/beta-Hydrolases superfamily protein;(source:Araport11)	817.064	973.922	1008.52	337.763	530.593	349.429	933.168	405.928	1.20127	6.17e-15
TEA021730	AT3G04450	Homeodomain-like superfamily protein;(source:Araport11)	1352.03	1504.87	1452.9	828.592	903.306	813.753	1436.6	848.55	0.759658	8.2e-15
TEA008472	AT2G41480	peroxidase superfamily protein;(source:Araport11)	262.951	290.082	280.664	86.7368	132.898	99.7013	277.899	106.445	1.38424	1.13e-14
TEA001830	AT3G62420	basic region/leucine zipper motif 53;(source:Araport11)	1171.7	1327.88	1389.29	777.57	733.437	640.937	1296.29	717.315	0.854411	1.3e-14
TEA007374	AT4G36690	U2 snRNP auxilliary factor, large subunit, splicing factor;(source:Araport11)	117.875	145.565	126.299	12.2452	39.9693	26.587	129.913	26.2672	2.30301	1.36e-14
TEA030884	AT1G78955	camelliol C synthase 1;(source:Araport11)	339.52	419.938	362.056	19.3882	44.9655	58.8713	373.838	41.075	3.18314	1.41e-14
TEA017171	AT3G60450	Phosphoglycerate mutase family protein;(source:Araport11)	231.72	304.743	302.181	80.6142	124.904	64.5685	279.548	90.0289	1.63654	1.41e-14
novel.25181	AT3G55470	Calcium-dependent lipid-binding (CaLB domain) family protein;(source:Araport11)	293.176	319.404	350.83	94.9003	158.878	94.0041	321.137	115.927	1.4712	1.96e-14
TEA030004	AT5G67480	BTB and TAZ domain protein 4;(source:Araport11)	2348.43	3100.84	3168.7	1312.28	1693.7	1480.33	2872.65	1495.43	0.941825	2.84e-14
TEA015219	AT1G44130	Eukaryotic aspartyl protease family protein;(source:Araport11)	113.845	134.045	133.783	23.47	39.9693	33.2338	127.224	32.2243	1.97953	3.03e-14
TEA000904	AT3G24170	glutathione-disulfide reductase;(source:Araport11)	829.154	1026.28	1146.04	425.521	567.564	402.603	1000.49	465.229	1.10533	3.08e-14
TEA028473	AT5G49520	WRKY DNA-binding protein 48;(source:Araport11)	186.383	269.137	270.373	75.512	98.924	75.0134	241.965	83.1498	1.54184	3.13e-14
TEA027542	AT5G15930	plant adhesion molecule 1;(source:Araport11)	23388.6	28912.9	28487.4	14073.8	17217.8	15747.1	26929.6	15679.6	0.780301	3.18e-14
TEA027771	AT1G01490	Heavy metal transport/detoxification superfamily protein;(source:Araport11)	1068.93	1617.97	1615.69	271.435	426.672	289.609	1434.2	329.239	2.12312	3.56e-14
novel.6577	AT5G22920	CHY-type/CTCHY-type/RING-type Zinc finger protein;(source:Araport11)	3664.19	3853.8	4123.89	2360.26	2605	2240.91	3880.63	2402.06	0.692217	3.87e-14
novel.6567	AT5G22920	CHY-type/CTCHY-type/RING-type Zinc finger protein;(source:Araport11)	3616.84	3803.53	3941.46	2198.01	2581.02	2258.95	3787.28	2345.99	0.691038	4.08e-14
TEA025757	AT4G24100	Protein kinase superfamily protein;(source:Araport11)	1542.45	1741.54	1757.89	985.738	1045.2	1024.55	1680.63	1018.5	0.722576	4.15e-14
TEA017905	AT2G19800	myo-inositol oxygenase 2;(source:Araport11)	75.5608	118.337	102.91	16.3269	23.9816	7.59629	98.9359	15.9683	2.63809	4.15e-14
TEA006992	AT4G25000	alpha-amylase-like protein;(source:Araport11)	343.55	337.207	404.156	142.861	186.857	134.834	361.638	154.85	1.22525	4.96e-14
TEA008502	AT1G17860	Kunitz family trypsin and protease inhibitor protein;(source:Araport11)	97.7253	59.692	50.5195	3.0613	8.99309	3.79815	69.3122	5.28418	3.71421	4.96e-14
novel.21980	AT3G54420	homolog of carrot EP3-3 chitinase;(source:Araport11)	261.944	250.287	304.988	110.207	109.916	120.591	272.406	113.571	1.26265	5.22e-14
TEA013096	AT2G02230	phloem protein 2-B1;(source:Araport11)	771.727	994.866	957.999	351.029	511.607	438.686	908.198	433.774	1.06573	5.43e-14
TEA001472	AT4G16130	arabinose kinase;(source:Araport11)	4281.78	5142.93	5891.13	2379.65	3149.58	2435.56	5105.28	2654.93	0.943436	6.54e-14
TEA029820	AT3G57550	guanylate kinase;(source:Araport11)	1191.85	1568.75	1799.99	841.857	685.474	582.066	1520.19	703.132	1.11316	7.73e-14
TEA030972	AT4G28000	P-loop containing nucleoside triphosphate hydrolases superfamily protein;(source:Araport11)	510.791	658.706	647.398	247.965	337.741	247.829	605.632	277.845	1.12455	7.78e-14
TEA023503	AT2G29420	glutathione S-transferase tau 7;(source:Araport11)	120.897	123.573	148.752	19.3882	45.9647	26.587	131.074	30.6467	2.09735	8.68e-14
novel.7706	AT4G35780	ACT-like protein tyrosine kinase family protein;(source:Araport11)	235.75	372.813	345.217	90.8185	141.891	103.499	317.926	112.07	1.50424	9.78e-14
TEA031212	AT2G25625	histone deacetylase-like protein;(source:Araport11)	130.972	117.289	95.4257	13.2656	34.9731	8.54583	114.562	18.9282	2.60168	9.81e-14
TEA015075	AT3G10520	hemoglobin 2;(source:Araport11)	140.039	152.895	175.883	36.7356	52.9593	53.174	156.272	47.623	1.71296	9.85e-14
TEA019453	AT5G04250	Cysteine proteinases superfamily protein;(source:Araport11)	614.561	784.373	710.08	365.315	392.698	333.287	703.005	363.767	0.950739	1.03e-13
TEA000545	AT2G17840	Senescence/dehydration-associated protein-like protein;(source:Araport11)	1243.23	1414.8	1434.19	719.405	858.341	785.267	1364.07	787.671	0.792236	1.09e-13
TEA026507	AT4G11650	osmotin 34;(source:Araport11)	73.5458	75.4004	43.0351	2.04087	1.99847	1.89907	63.9938	1.97947	5.01327	1.34e-13
novel.8349	AT5G20820	SAUR-like auxin-responsive protein family;(source:Araport11)	196.458	287.988	281.599	111.227	77.9402	82.6097	255.348	90.5923	1.49666	1.43e-13
TEA013240	AT3G04720	pathogenesis-related 4;(source:Araport11)	149.107	164.415	168.398	37.756	65.9494	39.8805	160.64	47.862	1.74796	1.56e-13
novel.16871	AT4G29090	Ribonuclease H-like superfamily protein;(source:Araport11)	82.6131	113.101	94.4902	11.2248	27.9785	10.4449	96.7346	16.5494	2.54972	1.72e-13
TEA021847	AT1G47670	Transmembrane amino acid transporter family protein;(source:Araport11)	102.763	132.998	94.4902	23.47	24.9808	29.4356	110.084	25.9621	2.07999	1.72e-13
TEA024624	AT1G22400	UDP-Glycosyltransferase superfamily protein;(source:Araport11)	96.7178	98.4394	83.2636	16.3269	24.9808	15.1926	92.8069	18.8334	2.30187	1.8e-13
TEA018449	AT1G14520	myo-inositol oxygenase 1;(source:Araport11)	7908.69	7705.5	9288.1	5146.04	5409.85	5072.42	8300.77	5209.44	0.672243	1.88e-13
TEA007995	AT2G30600	BTB/POZ domain-containing protein;(source:Araport11)	16563.9	18701.4	17500.3	10293.1	12282.6	10462.9	17588.5	11012.9	0.67544	2.22e-13
TEA018463	AT3G57240	beta-1,3-glucanase 3;(source:Araport11)	131.979	80.6365	36.4863	4.08173	8.99309	7.59629	83.0341	6.89037	3.58493	2.31e-13
TEA019723	AT2G46680	homeobox 7;(source:Araport11)	1569.65	1611.68	1977.74	880.634	1053.19	744.437	1719.69	892.754	0.946481	2.52e-13
TEA014522	AT4G27450	aluminum induced protein with YGL and LRDR motifs;(source:Araport11)	7005.99	8289.85	9227.29	4249.08	5258.96	4432.44	8174.38	4646.83	0.814926	2.65e-13
TEA022819	AT5G40010	AAA-ATPase 1;(source:Araport11)	178.323	218.871	228.273	82.6551	82.9363	67.4171	208.489	77.6695	1.42661	2.73e-13
TEA030223	AT5G56260	Ribonuclease E inhibitor RraA/Dimethylmenaquinone methyltransferase;(source:Araport11)	1176.73	1270.29	1593.24	718.385	764.413	730.194	1346.75	737.664	0.869001	3.06e-13
TEA028029	AT4G25160	U-box domain-containing protein kinase family protein;(source:Araport11)	1419.54	1789.71	1829.93	926.553	1016.22	914.404	1679.73	952.392	0.818798	3.5e-13
TEA001020	AT1G76160	SKU5 similar 5;(source:Araport11)	375.789	459.733	480.871	231.638	204.843	192.756	438.798	209.746	1.06616	3.76e-13
novel.1074	AT1G62660	Glycosyl hydrolases family 32 protein;(source:Araport11)	471.499	485.914	459.353	175.514	263.797	141.481	472.255	193.598	1.28754	3.92e-13
TEA003791	AT3G07990	serine carboxypeptidase-like 27;(source:Araport11)	320.378	383.285	494.904	161.228	189.854	154.774	399.522	168.619	1.24606	4.44e-13
TEA006586	AT5G13080	WRKY DNA-binding protein 75;(source:Araport11)	175.301	160.226	115.072	27.5517	55.957	23.7384	150.2	35.749	2.07196	5e-13
TEA007334	AT1G33590	Leucine-rich repeat (LRR) family protein;(source:Araport11)	197.465	210.493	194.594	90.8185	71.9448	65.518	200.851	76.0938	1.40208	5.3e-13
TEA017538	AT1G24020	MLP-like protein 423;(source:Araport11)	764.675	944.599	993.55	96.9411	210.838	188.008	900.941	165.262	2.44618	5.49e-13
TEA028505	AT2G38470	WRKY DNA-binding protein 33;(source:Araport11)	1277.48	1533.14	1542.72	719.405	880.324	552.63	1451.11	717.453	1.01678	6.28e-13
TEA000051	AT4G30420	nodulin MtN21 /EamA-like transporter family protein;(source:Araport11)	3823.38	5822.58	5708.7	1241.87	1735.67	1149.89	5118.22	1375.81	1.89541	6.34e-13
novel.1058	AT1G62660	Glycosyl hydrolases family 32 protein;(source:Araport11)	332.467	413.655	433.158	104.084	199.847	150.027	393.093	151.319	1.37686	6.6e-13
TEA000303	AT5G13330	related to AP2 6l;(source:Araport11)	191.421	210.493	264.76	82.6551	86.9332	88.3069	222.224	85.9651	1.37129	8.48e-13
TEA000056	AT4G36210	transmembrane/coiled-coil protein (DUF726);(source:Araport11)	2126.78	2473.55	2447.39	1404.12	1559.8	1317.96	2349.24	1427.29	0.719098	9.1e-13
TEA028942	AT2G43330	inositol transporter 1;(source:Araport11)	1035.69	1251.44	1320.06	674.506	728.441	639.038	1202.39	680.662	0.821341	9.32e-13
TEA024373	AT3G06500	Plant neutral invertase family protein;(source:Araport11)	1938.39	2131.11	2021.72	1133.7	1378.94	1064.43	2030.4	1192.36	0.768087	1.07e-12
TEA017526	AT5G57260	cytochrome P450, family 71, subfamily B, polypeptide 10;(source:Araport11)	1078	1358.25	1426.71	723.487	759.417	647.584	1287.65	710.163	0.859031	1.09e-12
TEA030097	AT1G62790	Bifunctional inhibitor/lipid-transfer protein/seed storage 2S albumin superfamily protein;(source:Araport11)	743.518	848.254	868.187	416.337	493.621	472.869	819.986	460.942	0.830859	1.29e-12
novel.7697	AT4G35780	ACT-like protein tyrosine kinase family protein;(source:Araport11)	266.981	357.105	308.73	90.8185	159.877	96.8527	310.939	115.85	1.42449	1.39e-12
TEA024197	AT3G23750	Leucine-rich repeat protein kinase family protein;(source:Araport11)	296.198	414.702	418.189	180.617	167.871	153.825	376.363	167.438	1.16956	1.39e-12
TEA005771	AT2G45340	Leucine-rich repeat protein kinase family protein;(source:Araport11)	56.4187	90.0616	95.4257	15.3065	13.9893	12.344	80.6353	13.8799	2.54143	1.4e-12
TEA004772	AT5G54570	beta glucosidase 41;(source:Araport11)	1488.04	1746.78	1902.9	710.221	1073.18	852.684	1712.57	878.694	0.962785	1.59e-12
TEA011271	AT5G48820	inhibitor/interactor with cyclin-dependent kinase;(source:Araport11)	482.581	613.675	640.849	239.802	332.745	249.728	579.035	274.091	1.07945	1.77e-12
TEA032222	AT1G22710	sucrose-proton symporter 2;(source:Araport11)	452.357	606.345	522.035	257.149	281.784	263.022	526.912	267.318	0.978541	1.79e-12
TEA033137	AT1G01720	NAC (No Apical Meristem) domain transcriptional regulator superfamily protein;(source:Araport11)	1355.06	1377.1	1200.31	683.69	855.343	618.148	1310.82	719.061	0.866362	1.81e-12
TEA008355	AT5G54240	membrane lipoprotein lipid attachment site-like protein, putative (DUF1223);(source:Araport11)	376.796	403.183	419.125	182.658	227.825	163.32	399.701	191.268	1.06448	1.9e-12
TEA029340	AT1G12740	cytochrome P450, family 87, subfamily A, polypeptide 2;(source:Araport11)	119.89	118.337	94.4902	11.2248	29.977	32.2842	110.906	24.4953	2.17134	2.01e-12
TEA022194	AT5G19140	aluminum induced protein with YGL and LRDR motifs;(source:Araport11)	2018.98	2044.19	2268.7	1195.95	1437.9	1233.45	2110.62	1289.1	0.711549	2.02e-12
TEA013953	AT2G36430	transmembrane protein, putative (DUF247);(source:Araport11)	75.5608	93.2032	132.848	19.3882	19.9847	25.6375	100.537	21.6701	2.21345	2.2e-12
TEA033003	AT4G04850	K+ efflux antiporter 3;(source:Araport11)	486.611	711.067	725.984	235.72	351.73	243.081	641.221	276.844	1.21217	2.24e-12
TEA015849	AT3G16720	TOXICOS EN LEVADURA 2;(source:Araport11)	118.882	150.801	120.685	35.7152	47.9632	26.587	130.123	36.7551	1.82577	2.31e-12
TEA020209	AT3G03050	cellulose synthase-like D3;(source:Araport11)	144.069	165.462	149.687	66.3282	35.9724	36.0824	153.073	46.1276	1.73418	2.44e-12
TEA014088	AT1G78080	related to AP2 4;(source:Araport11)	2004.88	2189.75	2264.96	1445.95	1369.95	1298.02	2153.2	1371.31	0.651252	2.48e-12
TEA015135	AT5G59080	hypothetical protein;(source:Araport11)	1435.65	1652.52	1797.18	664.302	1041.2	677.969	1628.45	794.491	1.03568	2.81e-12
TEA007240	AT1G01490	Heavy metal transport/detoxification superfamily protein;(source:Araport11)	161.196	214.682	232.015	71.4303	86.9332	56.0227	202.631	71.4621	1.50619	3.02e-12
novel.8357	AT5G20820	SAUR-like auxin-responsive protein family;(source:Araport11)	213.585	280.657	279.728	98.982	122.906	100.651	257.99	107.513	1.2633	3.43e-12
TEA000553	AT4G38640	Plasma-membrane choline transporter family protein;(source:Araport11)	1497.11	1558.27	1697.08	895.94	1069.18	913.454	1584.16	959.524	0.723617	3.43e-12
TEA004567	AT5G13000	glucan synthase-like 12;(source:Araport11)	2016.97	2227.45	2369.74	1360.24	1474.87	1273.33	2204.72	1369.48	0.687292	3.5e-12
TEA012391	AT4G17030	expansin-like B1;(source:Araport11)	78.5832	111.006	76.7148	6.1226	25.9801	9.49536	88.768	13.866	2.67819	3.62e-12
TEA007387	AT4G27450	aluminum induced protein with YGL and LRDR motifs;(source:Araport11)	38798.9	49714	50777.7	21824	30379.7	25244.4	46430.2	25816	0.846797	4.45e-12
TEA024512	AT1G03220	Eukaryotic aspartyl protease family protein;(source:Araport11)	49.3664	60.7392	50.5195	5.10217	6.99463	0.949536	53.5417	4.34878	3.63705	4.56e-12
TEA018668	AT2G02360	phloem protein 2-B10;(source:Araport11)	509.783	511.047	636.171	270.415	321.753	249.728	552.334	280.632	0.978275	5.78e-12
TEA024796	AT4G25800	Calmodulin-binding protein;(source:Araport11)	97.7253	127.762	181.496	34.6947	39.9693	37.0319	135.661	37.232	1.86733	6.01e-12
TEA024406	AT5G16990	Zinc-binding dehydrogenase family protein;(source:Araport11)	940.983	963.449	961.742	540.83	635.512	522.245	955.391	566.196	0.755077	6.07e-12
TEA004602	AT1G19670	chlorophyllase 1;(source:Araport11)	806.989	892.238	1112.36	384.703	570.562	387.411	937.197	447.559	1.06697	7.05e-12
TEA028765	AT5G13080	WRKY DNA-binding protein 75;(source:Araport11)	564.187	708.973	639.914	123.472	194.85	90.206	637.691	136.176	2.228	7.33e-12
TEA016904	AT3G23240	ethylene response factor 1;(source:Araport11)	59.4411	71.2115	34.6152	2.04087	5.9954	4.74768	55.0893	4.26132	3.68328	8.65e-12
TEA007929	AT5G07300	Calcium-dependent phospholipid-binding Copine family protein;(source:Araport11)	670.98	760.287	739.082	409.194	430.669	434.888	723.449	424.917	0.767448	8.87e-12
TEA024230	AT3G48080	alpha/beta-Hydrolases superfamily protein;(source:Araport11)	219.63	250.287	288.148	95.9207	122.906	105.399	252.689	108.075	1.22611	9.19e-12
TEA010860	AT3G26310	cytochrome P450, family 71, subfamily B, polypeptide 35;(source:Araport11)	56.4187	76.4476	72.0371	7.14303	16.987	6.64676	68.3011	10.2589	2.73841	9.66e-12
TEA028006	AT4G26180	Mitochondrial substrate carrier family protein;(source:Araport11)	581.314	685.934	852.283	370.417	383.705	317.145	706.51	357.089	0.985722	1.08e-11
TEA010474	AT2G02870	Galactose oxidase/kelch repeat superfamily protein;(source:Araport11)	964.155	1092.26	1106.75	605.117	685.474	617.199	1054.39	635.93	0.72963	1.11e-11
TEA023717	AT5G43060	Granulin repeat cysteine protease family protein;(source:Araport11)	15977.6	16862.5	16982	9569.62	12087.7	9484.92	16607.4	10380.8	0.677932	1.12e-11
TEA009449	AT3G25810	Terpenoid cyclases/Protein prenyltransferases superfamily protein;(source:Araport11)	347.58	371.766	384.51	51.0217	91.9294	34.1833	367.952	59.0448	2.64094	1.14e-11
TEA021086	AT2G19130	S-locus lectin protein kinase family protein;(source:Araport11)	447.32	516.283	507.066	218.373	297.771	197.504	490.223	237.883	1.04396	1.4e-11
novel.3354	AT2G24520	plasma membrane H+-ATPase;(source:Araport11)	1217.03	1129.96	903.738	543.891	664.49	446.282	1083.58	551.554	0.97433	1.48e-11
TEA022762	AT5G58350	with no lysine (K) kinase 4;(source:Araport11)	2274.88	2752.11	2976.91	1444.93	1760.65	1331.25	2667.97	1512.28	0.819289	1.54e-11
TEA002979	AT4G34610	BEL1-like homeodomain 6;(source:Araport11)	458.402	601.109	591.265	246.945	323.751	256.375	550.259	275.69	0.9973	1.79e-11
TEA013040	AT5G07240	IQ-domain 24;(source:Araport11)	400.976	484.866	559.457	236.74	260.8	231.687	481.766	243.076	0.987925	1.81e-11
TEA017373	AT1G76490	hydroxy methylglutaryl CoA reductase 1;(source:Araport11)	302.243	305.79	243.242	135.718	138.893	110.146	283.759	128.252	1.14582	1.88e-11
TEA021938	AT3G26380	Melibiase family protein;(source:Araport11)	20503.2	22341.6	26446	13440.1	15771.9	13215.6	23096.9	14142.6	0.707697	1.96e-11
TEA009240	AT4G38520	Protein phosphatase 2C family protein;(source:Araport11)	769.712	813.696	912.158	467.358	518.602	489.011	831.855	491.657	0.759116	1.98e-11
TEA007038	AT5G44210	erf domain protein 9;(source:Araport11)	704.226	722.587	628.687	401.03	416.68	380.764	685.167	399.491	0.777956	2.01e-11
TEA023914	AT5G50080	ethylene response factor 110;(source:Araport11)	662.92	821.026	998.228	355.111	487.626	364.622	827.391	402.453	1.04042	2.1e-11
TEA033890	AT5G13180	NAC domain containing protein 83;(source:Araport11)	583.329	760.287	787.73	368.376	417.679	326.641	710.449	370.899	0.938471	2.13e-11
TEA033677	AT5G61430	NAC domain containing protein 100;(source:Araport11)	2269.85	2641.11	2669.11	1268.4	1742.66	1320.81	2526.69	1443.96	0.807316	2.28e-11
TEA008526	AT4G31940	cytochrome P450, family 82, subfamily C, polypeptide 4;(source:Araport11)	1603.9	1909.1	1890.74	993.902	1224.06	1001.76	1801.25	1073.24	0.747144	2.3e-11
TEA005895	AT5G23530	carboxyesterase 18;(source:Araport11)	77.5757	58.6447	58.9394	5.10217	15.9877	7.59629	65.0533	9.56206	2.76618	2.41e-11
TEA027681	AT5G04760	Duplicated homeodomain-like superfamily protein;(source:Araport11)	795.907	844.065	936.482	401.03	562.568	418.746	858.818	460.781	0.898732	2.5e-11
TEA031348	AT4G25700	beta-hydroxylase 1;(source:Araport11)	1304.68	1604.35	1774.73	909.206	898.31	943.839	1561.26	917.118	0.767728	2.81e-11
TEA007787	AT4G23560	glycosyl hydrolase 9B15;(source:Araport11)	866.43	734.106	590.33	52.0421	137.894	56.0227	730.289	81.9863	3.15523	2.9e-11
TEA022375	AT5G04040	Patatin-like phospholipase family protein;(source:Araport11)	3227.96	3695.67	3754.35	2057.19	2501.08	2147.85	3559.32	2235.37	0.671139	2.93e-11
TEA002467	AT2G38470	WRKY DNA-binding protein 33;(source:Araport11)	819.079	965.544	984.195	550.013	576.557	465.273	922.939	530.615	0.799303	3.28e-11
TEA019127	AT1G02500	S-adenosylmethionine synthetase 1;(source:Araport11)	564.187	587.495	577.232	357.152	333.744	301.953	576.305	330.949	0.800956	3.38e-11
TEA005036	AT3G06483	pyruvate dehydrogenase kinase;(source:Araport11)	485.604	647.187	739.082	319.396	316.757	315.246	623.957	317.133	0.977015	3.44e-11
novel.3348	AT2G24520	plasma membrane H+-ATPase;(source:Araport11)	1183.79	1153	854.154	511.237	658.494	481.415	1063.65	550.382	0.950233	3.58e-11
TEA004749	AT2G33150	peroxisomal 3-ketoacyl-CoA thiolase 3;(source:Araport11)	1621.03	1848.36	1966.52	980.636	1234.05	1033.1	1811.97	1082.59	0.743238	3.66e-11
TEA003052	AT5G61890	Integrase-type DNA-binding superfamily protein;(source:Araport11)	120.897	134.045	94.4902	33.6743	40.9685	29.4356	116.478	34.6928	1.74695	3.97e-11
TEA028181	AT5G67390	glycosyltransferase-like protein;(source:Araport11)	597.434	737.248	815.796	383.683	424.674	336.136	716.826	381.498	0.910933	4.29e-11
TEA014607	AT5G13180	NAC domain containing protein 83;(source:Araport11)	235.75	327.782	351.765	119.391	156.88	108.247	305.099	128.172	1.25258	4.36e-11
TEA021422	AT3G49690	myb domain protein 84;(source:Araport11)	101.755	81.6837	130.976	20.4087	27.9785	33.2338	104.805	27.207	1.94436	4.45e-11
TEA027528	AT5G14040	phosphate transporter 3;(source:Araport11)	203.51	209.445	176.818	57.1443	98.924	66.4676	196.591	74.1786	1.40536	4.58e-11
novel.22740	AT3G05890	Low temperature and salt responsive protein family;(source:Araport11)	746.54	809.507	783.988	476.542	496.619	459.576	780.012	477.579	0.707882	4.8e-11
novel.18957	AT1G65930	cytosolic NADP+-dependent isocitrate dehydrogenase;(source:Araport11)	4110.51	4312.48	4941.56	2787.82	3106.61	2724.22	4454.85	2872.89	0.633072	5.41e-11
novel.24326	AT2G35585	cystic fibrosis transmembrane conductance regulator;(source:Araport11)	329.445	444.024	406.027	138.779	223.828	167.118	393.165	176.575	1.15449	5.61e-11
novel.24159	AT1G56130	Leucine-rich repeat transmembrane protein kinase;(source:Araport11)	562.172	642.998	659.56	274.497	398.694	291.508	621.577	321.566	0.951129	6.2e-11
TEA011824	AT2G45240	methionine aminopeptidase 1A;(source:Araport11)	244.817	249.24	202.078	44.8991	114.912	75.0134	232.045	78.2747	1.56618	6.61e-11
TEA000602	AT4G37370	cytochrome P450, family 81, subfamily D, polypeptide 8;(source:Araport11)	51.3813	52.3614	45.8418	0	2.9977	0.949536	49.8615	1.31574	5.24048	6.61e-11
novel.13310	AT1G18270	ketose-bisphosphate aldolase class-II family protein;(source:Araport11)	499.709	569.692	588.459	262.251	340.738	299.104	552.62	300.698	0.877938	6.71e-11
TEA006182	AT5G44210	erf domain protein 9;(source:Araport11)	657.882	807.412	780.246	482.665	326.749	357.975	748.513	389.13	0.944487	7.07e-11
novel.8120	AT4G26010	Peroxidase superfamily protein;(source:Araport11)	33.2467	49.2197	71.1015	6.1226	3.99693	3.79815	51.1893	4.63923	3.47193	7.23e-11
TEA021198	AT1G02660	alpha/beta-Hydrolases superfamily protein;(source:Araport11)	1349.01	1649.38	1461.32	380.622	628.517	376.966	1486.57	462.035	1.68599	7.57e-11
novel.18958	AT1G65930	cytosolic NADP+-dependent isocitrate dehydrogenase;(source:Araport11)	4009.76	4267.45	4921.91	2824.56	3014.69	2624.52	4399.71	2821.25	0.641308	7.59e-11
TEA020236	AT3G09220	laccase 7;(source:Araport11)	100.748	95.2977	93.5546	23.47	30.9762	28.4861	96.5333	27.6441	1.80266	7.69e-11
TEA017284	AT1G09910	Rhamnogalacturonate lyase family protein;(source:Araport11)	62.4636	77.4948	36.4863	5.10217	10.9916	4.74768	58.8149	6.94714	3.08163	7.89e-11
TEA013779	AT5G60570	Galactose oxidase/kelch repeat superfamily protein;(source:Araport11)	131.979	225.154	186.174	67.3486	65.9494	63.6189	181.102	65.639	1.46392	8.14e-11
TEA006677	AT4G03390	STRUBBELIG-receptor family 3;(source:Araport11)	1336.92	1731.07	1726.08	927.574	1001.23	957.133	1598.02	961.979	0.732268	9.4e-11
TEA006040	AT4G36010	Pathogenesis-related thaumatin superfamily protein;(source:Araport11)	73.5458	79.5893	78.5859	10.2043	21.9831	18.9907	77.2403	17.0594	2.175	9.59e-11
TEA026848	AT5G14420	RING domain ligase2;(source:Araport11)	85.6355	92.156	208.627	26.5313	36.9716	18.9907	128.806	27.4979	2.23332	9.78e-11
novel.22961	AT2G37730	glycosyltransferase (DUF604);(source:Araport11)	112.837	163.367	155.301	46.9399	44.9655	56.9722	143.835	49.6259	1.53353	1.01e-10
TEA020852	AT3G45640	mitogen-activated protein kinase 3;(source:Araport11)	150.114	211.54	135.654	61.226	64.9501	50.3254	165.769	58.8338	1.49386	1.08e-10
TEA024412	AT2G36380	pleiotropic drug resistance 6;(source:Araport11)	1023.6	1335.22	1554.88	598.994	812.376	566.873	1304.56	659.415	0.984813	1.15e-10
TEA031948	AT1G62300	WRKY family transcription factor;(source:Araport11)	590.382	741.437	644.591	309.191	421.676	285.81	658.803	338.893	0.959217	1.24e-10
TEA020054	AT1G30700	FAD-binding Berberine family protein;(source:Araport11)	2422.98	2468.32	2341.67	504.094	924.29	502.305	2410.99	643.563	1.90554	1.33e-10
novel.11652	AT1G16300	glyceraldehyde-3-phosphate dehydrogenase of plastid 2;(source:Araport11)	233.735	271.232	317.15	126.534	129.9	130.086	274.039	128.84	1.08976	1.35e-10
TEA028721	AT2G24300	Calmodulin-binding protein;(source:Araport11)	413.066	589.589	653.947	285.721	281.784	244.98	552.2	270.828	1.02888	1.4e-10
TEA004173	AT1G26120	alpha/beta-Hydrolases superfamily protein;(source:Araport11)	332.467	424.127	404.156	182.658	225.827	169.017	386.917	192.501	1.00778	1.41e-10
novel.8137	AT4G26010	Peroxidase superfamily protein;(source:Araport11)	37.2766	63.8809	60.8105	0	5.9954	9.49536	53.9893	5.16359	3.36611	1.48e-10
TEA000978	AT2G44380	Cysteine/Histidine-rich C1 domain family protein;(source:Araport11)	83.6206	100.534	135.654	26.5313	30.9762	33.2338	106.603	30.2471	1.8178	1.55e-10
TEA015109	AT4G32140	EamA-like transporter family;(source:Araport11)	100.748	135.092	120.685	34.6947	36.9716	44.6282	118.842	38.7649	1.61353	1.64e-10
novel.25175	AT3G55470	Calcium-dependent lipid-binding (CaLB domain) family protein;(source:Araport11)	268.996	360.246	383.574	113.268	189.854	105.399	337.606	136.174	1.3111	1.74e-10
TEA020993	AT5G67620	DUF4228 domain protein;(source:Araport11)	131.979	166.509	126.299	28.5721	63.9509	23.7384	141.596	38.7538	1.87086	1.75e-10
TEA000057	AT4G36220	ferulic acid 5-hydroxylase 1;(source:Araport11)	384.856	395.852	462.16	193.882	252.806	185.16	414.289	210.616	0.977322	1.85e-10
TEA030079	AT5G01830	ARM repeat superfamily protein;(source:Araport11)	322.393	312.074	347.088	146.942	190.853	160.472	327.185	166.089	0.978623	1.97e-10
TEA004487	AT1G51760	peptidase M20/M25/M40 family protein;(source:Araport11)	214.593	235.626	173.076	47.9604	101.922	75.0134	207.765	74.9652	1.46834	2e-10
TEA032135	AT5G48930	hydroxycinnamoyl-CoA shikimate/quinate hydroxycinnamoyl transferase;(source:Araport11)	227.69	258.665	228.273	127.554	94.9271	105.399	238.209	109.293	1.12431	2.07e-10
TEA002622	AT2G30080	ZIP metal ion transporter family;(source:Araport11)	1088.08	1157.19	1288.25	720.426	773.406	744.437	1177.84	746.09	0.659075	2.11e-10
TEA014809	AT5G66390	Peroxidase superfamily protein;(source:Araport11)	459.409	520.472	540.746	279.599	287.779	301.003	506.876	289.46	0.808232	2.15e-10
TEA022124	AT3G57680	Peptidase S41 family protein;(source:Araport11)	938.969	1170.8	1202.18	690.833	675.481	617.199	1103.98	661.171	0.74011	2.49e-10
TEA008647	AT2G34930	disease resistance family protein / LRR family protein;(source:Araport11)	358.662	406.324	384.51	205.107	208.84	216.494	383.165	210.147	0.866038	2.57e-10
TEA030676	AT1G35710	kinase family with leucine-rich repeat domain-containing protein;(source:Araport11)	99.7402	141.376	146.881	37.756	40.9685	50.3254	129.332	43.0167	1.58639	2.84e-10
TEA011891	AT1G60420	DC1 domain-containing protein;(source:Araport11)	5248.95	5987	6372.01	3355.18	4229.75	3430.68	5869.32	3671.87	0.676754	2.88e-10
TEA017384	AT3G21690	MATE efflux family protein;(source:Araport11)	1731.85	1989.73	2312.67	1154.11	1328.98	1191.67	2011.42	1224.92	0.715825	2.99e-10
TEA015016	AT1G75280	NmrA-like negative transcriptional regulator family protein;(source:Araport11)	107.8	119.384	122.557	35.7152	42.967	41.7796	116.58	40.1539	1.53702	3.14e-10
TEA000374	AT5G66800	membrane-associated kinase regulator-like protein;(source:Araport11)	135.002	196.879	248.855	81.6346	69.9463	52.2245	193.579	67.9351	1.51444	3.22e-10
TEA014979	AT1G11260	sugar transporter 1;(source:Araport11)	6615.09	7958.93	8111.19	5097.06	5166.03	4667.92	7561.74	4977.01	0.603522	3.23e-10
TEA015319	AT1G15520	pleiotropic drug resistance 12;(source:Araport11)	794.899	883.86	817.667	488.787	512.606	551.681	832.142	517.692	0.684012	3.46e-10
TEA005291	AT1G80920	Chaperone DnaJ-domain superfamily protein;(source:Araport11)	5743.63	6399.61	6033.34	3109.26	4389.63	3648.12	6058.86	3715.67	0.705365	3.47e-10
TEA004536	AT1G02860	SPX (SYG1/Pho81/XPR1) domain-containing protein;(source:Araport11)	146.084	164.415	178.689	46.9399	77.9402	61.7199	163.063	62.2	1.39018	3.74e-10
TEA032577	AT3G23920	beta-amylase 1;(source:Araport11)	2992.21	3313.43	3525.14	1637.8	2358.19	1674.98	3276.92	1890.32	0.793836	3.9e-10
novel.16869	AT4G29090	Ribonuclease H-like superfamily protein;(source:Araport11)	75.5608	87.9671	115.072	12.2452	34.9731	12.344	92.8667	19.8541	2.22954	4.02e-10
TEA027179	AT5G66150	Glycosyl hydrolase family 38 protein;(source:Araport11)	751.578	957.166	1139.5	507.155	569.563	444.383	949.413	507.034	0.905817	4.07e-10
TEA010877	AT5G04460	RING/U-box superfamily protein;(source:Araport11)	1293.6	1443.08	1425.77	639.812	975.251	708.354	1387.48	774.472	0.841224	4.12e-10
TEA010952	AT3G03870	transmembrane protein;(source:Araport11)	2589.22	2916.53	2972.23	1729.63	2018.45	1514.51	2825.99	1754.2	0.688195	4.17e-10
TEA009926	AT2G32030	Acyl-CoA N-acyltransferases (NAT) superfamily protein;(source:Araport11)	63.471	90.0616	73.9082	14.2861	23.9816	13.2935	75.8136	17.1871	2.14228	4.42e-10
TEA031803	AT2G38710	AMMECR1 family;(source:Araport11)	359.669	448.213	447.191	247.965	216.834	203.201	418.358	222.667	0.910913	5.05e-10
TEA031484	AT3G54420	homolog of carrot EP3-3 chitinase;(source:Araport11)	73.5458	77.4948	72.9726	7.14303	14.9885	24.6879	74.6711	15.6065	2.24772	5.32e-10
novel.24162	AT1G56130	Leucine-rich repeat transmembrane protein kinase;(source:Araport11)	473.514	703.737	614.654	314.293	345.735	274.416	597.302	311.481	0.93961	5.6e-10
TEA001140	AT5G12080	mechanosensitive channel of small conductance-like 10;(source:Araport11)	58.4337	80.6365	74.8437	20.4087	13.9893	14.243	71.3046	16.2137	2.13975	5.85e-10
TEA028845	AT5G59890	actin depolymerizing factor 4;(source:Araport11)	775.757	807.412	805.505	481.644	533.59	497.557	796.225	504.264	0.658989	6.11e-10
novel.3396	AT5G11580	Regulator of chromosome condensation (RCC1) family protein;(source:Araport11)	672.995	838.829	883.156	438.786	494.62	466.222	798.326	466.543	0.775177	6.26e-10
TEA031188	AT5G18840	Major facilitator superfamily protein;(source:Araport11)	322.393	432.505	336.797	101.023	203.843	155.724	363.898	153.53	1.2436	6.47e-10
TEA010386	AT4G17080	Histone H3 K4-specific methyltransferase SET7/9 family protein;(source:Araport11)	1400.39	1448.32	1624.11	844.919	1039.2	940.041	1490.94	941.387	0.663536	6.7e-10
TEA020129	AT5G52450	MATE efflux family protein;(source:Araport11)	1432.63	1448.32	1515.58	912.267	1057.19	908.706	1465.51	959.387	0.611469	6.72e-10
TEA024675	AT4G11570	Haloacid dehalogenase-like hydrolase (HAD) superfamily protein;(source:Araport11)	593.404	636.714	693.24	401.03	393.698	366.521	641.119	387.083	0.728834	7.07e-10
novel.20097	AT1G28240	strawberry notch protein (DUF616);(source:Araport11)	1095.13	1291.23	1306.02	707.16	847.349	732.093	1230.79	762.201	0.691486	7.33e-10
TEA016273	AT3G18430	Calcium-binding EF-hand family protein;(source:Araport11)	4159.87	4858.09	4678.67	2150.05	3248.51	2653.95	4565.54	2684.17	0.766245	8.12e-10
TEA024597	AT1G56140	Leucine-rich repeat transmembrane protein kinase;(source:Araport11)	244.817	294.271	318.086	153.065	144.889	116.793	285.725	138.249	1.0495	8.21e-10
TEA000142	AT4G15080	DHHC-type zinc finger family protein;(source:Araport11)	4117.56	4933.49	5346.65	2653.13	3406.38	2690.99	4799.23	2916.83	0.718505	8.81e-10
TEA021597	AT3G30390	Transmembrane amino acid transporter family protein;(source:Araport11)	2273.88	3047.43	2859.03	1519.42	1869.56	1543.95	2726.78	1644.31	0.729734	8.95e-10
TEA003850	AT4G21510	F-box family protein;(source:Araport11)	196.458	211.54	161.85	82.6551	90.9302	73.1143	189.949	82.2332	1.20731	9.16e-10
novel.23910	AT5G06860	polygalacturonase inhibiting protein 1;(source:Araport11)	2273.88	2854.74	3027.43	1635.75	1840.59	1457.54	2718.68	1644.63	0.725415	9.35e-10
TEA005142	AT1G62300	WRKY family transcription factor;(source:Araport11)	470.492	733.059	857.896	347.968	338.74	312.398	687.149	333.035	1.04574	9.5e-10
TEA028202	AT3G55270	mitogen-activated protein kinase phosphatase 1;(source:Araport11)	389.894	478.583	427.545	195.923	270.792	217.444	432.007	228.053	0.921247	9.93e-10
TEA025821	AT5G14180	Myzus persicae-induced lipase 1;(source:Araport11)	262.951	367.577	517.357	150.004	191.853	131.986	382.628	157.947	1.27829	1.04e-09
TEA011779	AT5G02020	E3 ubiquitin-protein ligase RLIM-like protein;(source:Araport11)	5475.64	6198.54	6434.69	3517.43	4453.58	3695.6	6036.29	3888.87	0.634356	1.05e-09
novel.21129	AT3G09270	glutathione S-transferase TAU 8;(source:Araport11)	53.3963	55.5031	54.2617	11.2248	8.99309	9.49536	54.387	9.90441	2.4585	1.06e-09
novel.13319	AT1G18270	ketose-bisphosphate aldolase class-II family protein;(source:Araport11)	462.432	658.706	647.398	330.62	331.745	286.76	589.512	316.375	0.898542	1.08e-09
TEA025606	AT3G44326	F-box family protein;(source:Araport11)	170.264	201.068	183.367	88.7777	80.9379	78.8115	184.899	82.8424	1.15862	1.11e-09
TEA013474	AT1G71070	Core-2/I-branching beta-1,6-N-acetylglucosaminyltransferase family protein;(source:Araport11)	129.965	153.942	123.492	45.9195	59.954	48.4264	135.8	51.4333	1.39955	1.15e-09
novel.21135	AT3G09270	glutathione S-transferase TAU 8;(source:Araport11)	53.3963	53.4086	53.3261	8.16346	3.99693	13.2935	53.377	8.48464	2.64434	1.23e-09
novel.24933	AT1G27730	salt tolerance zinc finger;(source:Araport11)	422.133	427.269	384.51	207.148	248.809	138.632	411.304	198.196	1.05459	1.53e-09
novel.13916	AT3G18670	Ankyrin repeat family protein;(source:Araport11)	282.094	360.246	423.802	181.637	160.876	187.059	355.381	176.524	1.01016	1.61e-09
TEA017656	AT1G71010	FORMS APLOID AND BINUCLEATE CELLS 1C;(source:Araport11)	2589.22	3174.15	2881.48	1987.8	1958.5	1806.02	2881.61	1917.44	0.58773	1.71e-09
novel.21977	AT3G54420	homolog of carrot EP3-3 chitinase;(source:Araport11)	199.48	259.712	269.437	104.084	96.9256	131.986	242.877	110.998	1.12845	1.83e-09
novel.9521	AT5G45480	transmembrane protein, putative (DUF594);(source:Araport11)	2295.03	2700.8	3210.79	1503.1	1880.56	1480.33	2735.54	1621.33	0.754925	2.12e-09
novel.22087	AT1G21750	PDI-like 1-1;(source:Araport11)	3465.72	3775.26	4295.09	2244.95	2798.85	2261.8	3845.36	2435.2	0.659251	2.12e-09
novel.2368	AT4G26010	Peroxidase superfamily protein;(source:Araport11)	18.1346	45.0308	66.4238	2.04087	0.999233	2.84861	43.1964	1.9629	4.454	2.15e-09
TEA006966	AT4G25000	alpha-amylase-like protein;(source:Araport11)	376.796	436.694	427.545	242.863	244.812	218.393	413.678	235.356	0.814301	2.22e-09
novel.23899	AT5G06860	polygalacturonase inhibiting protein 1;(source:Araport11)	2313.17	2877.78	3217.34	1657.18	1899.54	1544.9	2802.76	1700.54	0.721123	2.23e-09
TEA024587	AT2G37040	PHE ammonia lyase 1;(source:Araport11)	220.637	251.335	236.693	113.268	127.902	111.096	236.222	117.422	1.00854	2.25e-09
TEA024862	AT3G15350	Core-2/I-branching beta-1,6-N-acetylglucosaminyltransferase family protein;(source:Araport11)	345.565	365.482	351.765	180.617	221.83	178.513	354.271	193.653	0.871589	2.35e-09
novel.2375	AT4G26010	Peroxidase superfamily protein;(source:Araport11)	21.157	42.9363	58.0039	3.0613	1.99847	1.89907	40.6991	2.31961	4.14136	2.41e-09
TEA021384	AT2G36320	A20/AN1-like zinc finger family protein;(source:Araport11)	1142.48	1401.19	1424.84	779.611	915.297	734.941	1322.84	809.95	0.708066	2.45e-09
TEA020596	AT3G09220	laccase 7;(source:Araport11)	55.4112	76.4476	59.875	9.1839	16.987	15.1926	63.9113	13.7878	2.20807	2.52e-09
TEA000555	AT4G38650	Glycosyl hydrolase family 10 protein;(source:Araport11)	838.221	813.696	847.605	531.646	568.563	526.993	833.174	542.401	0.619536	2.58e-09
novel.20131	AT1G25275	thionin-like protein;(source:Araport11)	323.4	287.988	287.213	168.371	148.886	162.371	299.533	159.876	0.905662	2.59e-09
TEA030338	AT2G44740	cyclin p4;(source:Araport11)	331.46	329.877	415.383	192.862	206.841	174.715	358.906	191.473	0.90835	2.83e-09
TEA008978	AT3G21180	autoinhibited Ca(2+)-ATPase 9;(source:Araport11)	1897.08	2237.93	2332.32	1275.54	1518.83	1381.58	2155.77	1391.98	0.631128	2.84e-09
TEA007244	AT3G54420	homolog of carrot EP3-3 chitinase;(source:Araport11)	322.393	235.626	224.531	93.8798	139.893	117.743	260.85	117.172	1.15352	3.14e-09
TEA020498	AT1G61390	S-locus lectin protein kinase family protein;(source:Araport11)	47.3514	40.8419	41.164	3.0613	3.99693	8.54583	43.1191	5.20135	3.03747	3.16e-09
TEA026188	AT3G56400	WRKY DNA-binding protein 70;(source:Araport11)	354.632	432.505	403.22	238.781	223.828	199.403	396.786	220.671	0.847165	3.22e-09
TEA016384	AT4G25850	OSBP(oxysterol binding protein)-related protein 4B;(source:Araport11)	267.989	350.821	355.508	132.656	192.852	150.976	324.773	158.828	1.03211	3.4e-09
TEA021204	AT1G35210	hypothetical protein;(source:Araport11)	113.845	119.384	112.266	19.3882	53.9586	15.1926	115.165	29.5131	1.96712	3.44e-09
TEA015104	AT3G08720	serine/threonine protein kinase 2;(source:Araport11)	155.151	178.029	132.848	57.1443	76.9409	38.931	155.343	57.6721	1.43097	3.83e-09
novel.213	AT5G16120	alpha/beta-Hydrolases superfamily protein;(source:Araport11)	363.699	447.166	435.029	236.74	243.813	226.939	415.298	235.831	0.816706	3.91e-09
novel.10590	AT5G60970	TEOSINTE BRANCHED 1, cycloidea and PCF transcription factor 5;(source:Araport11)	139.032	137.187	133.783	59.1851	57.9555	52.2245	136.667	56.455	1.27633	3.95e-09
TEA009844	AT1G78830	Curculin-like (mannose-binding) lectin family protein;(source:Araport11)	911.767	1024.19	1120.78	682.67	642.507	626.694	1018.91	650.623	0.647763	4.14e-09
TEA021417	AT2G35060	K+ uptake permease 11;(source:Araport11)	1639.17	1833.7	2248.12	1146.97	1270.02	1141.34	1906.99	1186.11	0.685484	4.34e-09
TEA020779	AT3G08720	serine/threonine protein kinase 2;(source:Araport11)	602.471	721.54	692.304	353.07	444.659	406.402	672.105	401.377	0.743369	4.38e-09
TEA006492	AT1G78300	general regulatory factor 2;(source:Araport11)	1947.45	2092.36	2349.16	1353.09	1519.83	1384.42	2129.66	1419.12	0.585898	4.45e-09
TEA013713	AT4G24220	NAD(P)-binding Rossmann-fold superfamily protein;(source:Araport11)	1061.88	1114.25	1192.82	686.751	799.386	714.051	1122.98	733.396	0.614938	4.47e-09
TEA002351	AT3G26300	cytochrome P450, family 71, subfamily B, polypeptide 34;(source:Araport11)	458.402	616.817	610.912	342.866	314.758	293.407	562.044	317.01	0.826856	4.55e-09
TEA025054	AT3G17980	Calcium-dependent lipid-binding (CaLB domain) family protein;(source:Araport11)	684.077	774.948	822.345	389.805	528.594	410.2	760.457	442.866	0.780354	4.55e-09
TEA022449	AT4G22590	Haloacid dehalogenase-like hydrolase (HAD) superfamily protein;(source:Araport11)	481.574	493.244	334.926	193.882	258.801	139.582	436.581	197.422	1.14525	4.72e-09
novel.8776	AT1G15385	cotton fiber protein;(source:Araport11)	66.4935	89.0143	56.1328	14.2861	11.9908	22.7889	70.5469	16.3552	2.10071	4.95e-09
TEA012825	AT1G24020	MLP-like protein 423;(source:Araport11)	62.4636	54.4558	36.4863	6.1226	11.9908	6.64676	51.1352	8.25338	2.63031	5.29e-09
TEA023302	AT4G39910	ubiquitin-specific protease 3;(source:Araport11)	908.744	980.205	1209.66	574.504	701.461	542.185	1032.87	606.05	0.769954	5.33e-09
TEA017663	AT5G24910	cytochrome P450, family 714, subfamily A, polypeptide 1;(source:Araport11)	71.5309	78.5421	85.1347	5.10217	29.977	14.243	78.4025	16.4407	2.25238	5.68e-09
novel.22101	AT1G21750	PDI-like 1-1;(source:Araport11)	3341.8	3799.34	4328.77	2387.81	2735.9	2212.42	3823.3	2445.38	0.644997	5.74e-09
novel.11127	AT5G20620	ubiquitin 4;(source:Araport11)	1003.45	1498.58	1362.16	346.947	556.573	378.865	1288.06	427.462	1.59135	5.78e-09
TEA016230	AT5G15930	plant adhesion molecule 1;(source:Araport11)	481.574	457.638	545.423	197.964	329.747	237.384	494.879	255.032	0.956826	5.86e-09
TEA020826	AT4G11610	C2 calcium/lipid-binding plant phosphoribosyltransferase family protein;(source:Araport11)	76.5682	138.234	110.394	33.6743	39.9693	30.3852	108.399	34.6763	1.64461	6.86e-09
novel.15020	AT1G22190	Integrase-type DNA-binding superfamily protein;(source:Araport11)	59.4411	152.895	108.523	26.5313	32.9747	26.587	106.953	28.6977	1.89727	6.87e-09
TEA016913	AT4G25030	Serine/Threonine-kinase;(source:Araport11)	41.3066	55.5031	72.9726	4.08173	15.9877	8.54583	56.5941	9.53843	2.5689	6.94e-09
TEA015504	AT5G49665	Zinc finger (C3HC4-type RING finger) family protein;(source:Araport11)	548.067	568.645	644.591	384.703	339.739	350.379	587.101	358.274	0.713513	6.95e-09
TEA005791	AT3G23230	Integrase-type DNA-binding superfamily protein;(source:Araport11)	46.3439	43.9836	37.4219	5.10217	8.99309	1.89907	42.5831	5.33144	3.00716	7.07e-09
TEA007758	AT2G36320	A20/AN1-like zinc finger family protein;(source:Araport11)	1303.68	1466.12	1455.71	1040.84	768.41	786.216	1408.5	865.156	0.703607	7.08e-09
TEA006594	AT1G67480	Galactose oxidase/kelch repeat superfamily protein;(source:Araport11)	1080.02	1215.83	1204.98	725.528	833.36	746.336	1166.94	768.408	0.602849	7.12e-09
TEA023238	AT1G23040	hydroxyproline-rich glycoprotein family protein;(source:Araport11)	481.574	522.567	572.554	287.762	352.729	261.123	525.565	300.538	0.807396	7.42e-09
TEA031708	AT3G47800	Galactose mutarotase-like superfamily protein;(source:Araport11)	1139.46	1339.4	1437	705.119	929.286	742.538	1305.29	792.314	0.720475	7.42e-09
TEA016743	AT5G54130	Calcium-binding endonuclease/exonuclease/phosphatase family;(source:Araport11)	1182.78	1362.44	1498.75	897.981	881.323	851.734	1347.99	877.013	0.620598	7.99e-09
TEA013443	AT5G05600	2-oxoglutarate (2OG) and Fe(II)-dependent oxygenase superfamily protein;(source:Araport11)	37.2766	40.8419	35.5508	6.1226	3.99693	0	37.8898	3.37318	3.51338	8.16e-09
TEA017099	AT3G51840	acyl-CoA oxidase 4;(source:Araport11)	2098.57	2414.91	2500.72	1486.77	1714.68	1378.73	2338.07	1526.73	0.615129	8.35e-09
novel.10586	AT5G60970	TEOSINTE BRANCHED 1, cycloidea and PCF transcription factor 5;(source:Araport11)	147.092	134.045	124.428	46.9399	64.9501	52.2245	135.188	54.7049	1.30447	8.51e-09
TEA012986	AT5G42050	DCD (Development and Cell Death) domain protein;(source:Araport11)	1100.16	1284.95	1509.97	815.326	851.346	674.171	1298.36	780.281	0.735409	9.57e-09
TEA009118	AT3G48280	cytochrome P450, family 71, subfamily A, polypeptide 25;(source:Araport11)	21.157	38.7474	26.1953	0	0	0	28.6999	0	7.29939	9.91e-09
[truncated: 949 more rows]

## Sheet: 72down
Gene ID	Arabidopsis ID	Description	T72n-1	T72h-2	T72h-3	C72h-1	C72h-2	C72-3	T72h	C72h	Log2 FC	Pvalue
[truncated: 4,316 more rows]

[truncated: 1 more sheets: 72up]
