# Supplementary material for: Integrated transcriptomic and metabolomic analyses reveal the effects of callose deposition and multihormone signal transduction pathways on the tea plant-Colletotrichum camelliae interaction
Source: Sci Rep. 2020 Jul 30;10:12858. doi: 10.1038/s41598-020-69729-x (PMC7393116; doi:10.1038/s41598-020-69729-x)
Supplement: Supplementary file 3 — Supplementary Table S3. [file 41598_2020_69729_MOESM3_ESM.xlsx]

## Sheet: down
Ontology	GOID	Term	Number in your list (q)	p-value
biological_process	GO:0009657	plastid organization	263	1.45e-137
biological_process	GO:0006081	cellular aldehyde metabolic process	265	2.54e-130
biological_process	GO:0006796	phosphate-containing compound metabolic process	588	2.84e-129
biological_process	GO:0006793	phosphorus metabolic process	602	8.23e-127
biological_process	GO:0006996	organelle organization	602	5.5e-114
biological_process	GO:0016043	cellular component organization	789	1.36e-113
biological_process	GO:0015979	photosynthesis	234	4.5e-107
biological_process	GO:0051186	cofactor metabolic process	372	3.48e-104
biological_process	GO:0044237	cellular metabolic process	1530	6.12e-103
biological_process	GO:0019637	organophosphate metabolic process	396	8.88e-96
biological_process	GO:0006733	oxidoreduction coenzyme metabolic process	213	2.48e-80
biological_process	GO:0005975	carbohydrate metabolic process	395	4.57e-72
biological_process	GO:0006790	sulfur compound metabolic process	272	1.18e-70
biological_process	GO:0006732	coenzyme metabolic process	240	3.17e-69
biological_process	GO:0009658	chloroplast organization	148	2.13e-68
biological_process	GO:1901564	organonitrogen compound metabolic process	980	3.03e-67
biological_process	GO:0006725	cellular aromatic compound metabolic process	750	1.39e-66
biological_process	GO:0048367	shoot system development	376	4.03e-66
biological_process	GO:0006091	generation of precursor metabolites and energy	239	4.03e-65
biological_process	GO:0046483	heterocycle metabolic process	696	1.4e-64
biological_process	GO:0051656	establishment of organelle localization	86	5.27e-57
biological_process	GO:0061024	membrane organization	121	5.54e-53
biological_process	GO:0009311	oligosaccharide metabolic process	119	3.09e-52
biological_process	GO:1901576	organic substance biosynthetic process	958	1.34e-51
biological_process	GO:0048731	system development	579	3.48e-48
biological_process	GO:0043933	protein-containing complex subunit organization	198	6.89e-47
biological_process	GO:0090698	post-embryonic plant morphogenesis	190	8.11e-47
biological_process	GO:0017144	drug metabolic process	253	3.91e-44
biological_process	GO:0044283	small molecule biosynthetic process	355	2.18e-43
biological_process	GO:0016310	phosphorylation	257	1.91e-42
biological_process	GO:0007275	multicellular organism development	696	5.48e-41
biological_process	GO:0043085	positive regulation of catalytic activity	76	6.05e-40
biological_process	GO:0010374	stomatal complex development	105	3.71e-37
biological_process	GO:0009653	anatomical structure morphogenesis	405	4.66e-37
biological_process	GO:0009791	post-embryonic development	470	6.59e-37
biological_process	GO:0090626	plant epidermis morphogenesis	128	2.73e-36
biological_process	GO:0031323	regulation of cellular metabolic process	514	4.49e-36
biological_process	GO:0010073	meristem maintenance	120	1.13e-35
biological_process	GO:0006629	lipid metabolic process	330	7.93e-34
biological_process	GO:0009409	response to cold	193	1.67e-33
biological_process	GO:0016143	S-glycoside metabolic process	91	9.66e-29
biological_process	GO:0048638	regulation of developmental growth	106	1.5e-27
biological_process	GO:0000226	microtubule cytoskeleton organization	97	2.86e-27
biological_process	GO:0070838	divalent metal ion transport	90	3.22e-27
biological_process	GO:0022900	electron transport chain	55	3.01e-25
biological_process	GO:0009617	response to bacterium	168	8.5e-24
biological_process	GO:0007010	cytoskeleton organization	144	9.14e-24
biological_process	GO:0031326	regulation of cellular biosynthetic process	418	2.73e-22
biological_process	GO:0044550	secondary metabolite biosynthetic process	106	9.51e-22
biological_process	GO:0010556	regulation of macromolecule biosynthetic process	407	2.81e-21
biological_process	GO:0051276	chromosome organization	172	2.77e-20
biological_process	GO:0022402	cell cycle process	153	5.84e-20
biological_process	GO:0072593	reactive oxygen species metabolic process	71	6.12e-20
biological_process	GO:0051716	cellular response to stimulus	474	6.56e-20
biological_process	GO:0009743	response to carbohydrate	121	1.05e-19
biological_process	GO:0016999	antibiotic metabolic process	117	1.36e-19
biological_process	GO:0061458	reproductive system development	341	2.26e-19
biological_process	GO:0010155	regulation of proton transport	43	2.28e-18
biological_process	GO:0009725	response to hormone	342	4.79e-18
biological_process	GO:1904062	regulation of cation transmembrane transport	43	8.53e-18
biological_process	GO:0044248	cellular catabolic process	306	1.45e-17
biological_process	GO:0009890	negative regulation of biosynthetic process	119	1.5e-17
biological_process	GO:0019751	polyol metabolic process	52	1.6e-17
biological_process	GO:0009744	response to sucrose	76	2.69e-17
biological_process	GO:0034285	response to disaccharide	76	2.69e-17
biological_process	GO:0022414	reproductive process	428	7.03e-17
biological_process	GO:0034765	regulation of ion transmembrane transport	52	1.71e-16
biological_process	GO:0007389	pattern specification process	102	3.4e-16
biological_process	GO:0009733	response to auxin	115	8.18e-16
biological_process	GO:0006066	alcohol metabolic process	65	8.95e-16
biological_process	GO:0048831	regulation of shoot system development	110	2.37e-15
biological_process	GO:0009892	negative regulation of metabolic process	182	2.79e-15
biological_process	GO:1901575	organic substance catabolic process	280	4.06e-15
biological_process	GO:0019220	regulation of phosphate metabolic process	68	1.28e-14
biological_process	GO:0051174	regulation of phosphorus metabolic process	68	1.7e-14
biological_process	GO:2000026	regulation of multicellular organismal development	135	2.83e-14
biological_process	GO:0048580	regulation of post-embryonic development	124	3.29e-14
biological_process	GO:0043207	response to external biotic stimulus	288	3.42e-14
biological_process	GO:0051707	response to other organism	288	3.42e-14
biological_process	GO:0043476	pigment accumulation	47	1.47e-13
biological_process	GO:0043478	pigment accumulation in response to UV light	47	1.47e-13
biological_process	GO:0043480	pigment accumulation in tissues	47	1.47e-13
biological_process	GO:0035303	regulation of dephosphorylation	53	5.82e-13
biological_process	GO:0009914	hormone transport	45	7.75e-13
biological_process	GO:0010605	negative regulation of macromolecule metabolic process	168	2.47e-12
biological_process	GO:0019725	cellular homeostasis	89	3.15e-12
biological_process	GO:0009651	response to salt stress	168	4.4e-12
biological_process	GO:0042446	hormone biosynthetic process	159	1.61e-11
biological_process	GO:0048285	organelle fission	76	1.61e-11
biological_process	GO:0097435	supramolecular fiber organization	70	1.84e-11
biological_process	GO:0006970	response to osmotic stress	174	3.43e-11
biological_process	GO:0060918	auxin transport	42	6.08e-11
biological_process	GO:0009926	auxin polar transport	41	6.6e-11
biological_process	GO:0048523	negative regulation of cellular process	160	6.76e-11
biological_process	GO:0009855	determination of bilateral symmetry	45	1.66e-10
biological_process	GO:0042335	cuticle development	26	2.25e-10
biological_process	GO:0009799	specification of symmetry	45	2.26e-10
biological_process	GO:0071695	anatomical structure maturation	114	4.03e-10
biological_process	GO:0042445	hormone metabolic process	166	6.32e-10
biological_process	GO:0031109	microtubule polymerization or depolymerization	30	8.74e-10
biological_process	GO:0055082	cellular chemical homeostasis	80	9.88e-10
biological_process	GO:0009790	embryo development	155	9.9e-10
biological_process	GO:0022622	root system development	134	3.19e-09
biological_process	GO:0071214	cellular response to abiotic stimulus	53	3.62e-09
biological_process	GO:0104004	cellular response to environmental stimulus	53	3.62e-09
biological_process	GO:0030154	cell differentiation	205	1.15e-08
biological_process	GO:1901361	organic cyclic compound catabolic process	107	1.38e-08
biological_process	GO:0051649	establishment of localization in cell	207	1.63e-08
biological_process	GO:0010628	positive regulation of gene expression	107	1.76e-08
biological_process	GO:0010604	positive regulation of macromolecule metabolic process	111	2.45e-08
biological_process	GO:0045229	external encapsulating structure organization	124	2.47e-08
biological_process	GO:0048522	positive regulation of cellular process	152	5.17e-08
biological_process	GO:0043467	regulation of generation of precursor metabolites and energy	13	7.31e-08
biological_process	GO:0048869	cellular developmental process	240	1.51e-07
biological_process	GO:0010256	endomembrane system organization	54	1.62e-07
biological_process	GO:0009825	multidimensional cell growth	38	1.88e-07
biological_process	GO:0051193	regulation of cofactor metabolic process	56	2.5e-07
biological_process	GO:0009955	adaxial/abaxial pattern specification	31	5.02e-07
biological_process	GO:0009853	photorespiration	46	5.14e-07
biological_process	GO:0010051	xylem and phloem pattern formation	34	7.06e-07
biological_process	GO:0009746	response to hexose	48	7.09e-07
biological_process	GO:0000280	nuclear division	59	9.16e-07
biological_process	GO:0009891	positive regulation of biosynthetic process	118	1.25e-06
biological_process	GO:0010109	regulation of photosynthesis	15	1.4e-06
biological_process	GO:0043094	cellular metabolic compound salvage	49	1.44e-06
biological_process	GO:0034284	response to monosaccharide	48	1.53e-06
biological_process	GO:0009624	response to nematode	29	1.7e-06
biological_process	GO:0009798	axis specification	31	2.13e-06
biological_process	GO:0044282	small molecule catabolic process	119	3.55e-06
biological_process	GO:0072598	protein localization to chloroplast	26	3.62e-06
biological_process	GO:0009893	positive regulation of metabolic process	122	3.72e-06
biological_process	GO:0032504	multicellular organism reproduction	89	3.84e-06
biological_process	GO:0042546	cell wall biogenesis	75	3.92e-06
biological_process	GO:0030036	actin cytoskeleton organization	45	6.6e-06
biological_process	GO:0043254	regulation of protein complex assembly	34	1.3e-05
biological_process	GO:0090627	plant epidermal cell differentiation	81	2.47e-05
biological_process	GO:0090351	seedling development	44	3.35e-05
biological_process	GO:0009832	plant-type cell wall biogenesis	41	3.63e-05
biological_process	GO:0051321	meiotic cell cycle	57	3.74e-05
biological_process	GO:0009845	seed germination	42	5.55e-05
biological_process	GO:0003002	regionalization	55	7.05e-05
biological_process	GO:0048589	developmental growth	109	8.71e-05
biological_process	GO:0006816	calcium ion transport	33	8.86e-05
biological_process	GO:0034308	primary alcohol metabolic process	6	0.000102
biological_process	GO:1901616	organic hydroxy compound catabolic process	15	0.000108
biological_process	GO:0009595	detection of biotic stimulus	30	0.000184
biological_process	GO:0046942	carboxylic acid transport	59	0.000298
biological_process	GO:0032956	regulation of actin cytoskeleton organization	30	0.000398
biological_process	GO:0110053	regulation of actin filament organization	30	0.000398
biological_process	GO:0006955	immune response	130	0.000441
biological_process	GO:0046283	anthocyanin-containing compound metabolic process	19	0.000545
biological_process	GO:0032271	regulation of protein polymerization	30	0.000686
biological_process	GO:0016139	glycoside catabolic process	5	0.000769
biological_process	GO:0016049	cell growth	112	0.00118
biological_process	GO:0007000	nucleolus organization	11	0.00128
biological_process	GO:0015711	organic anion transport	60	0.00149
biological_process	GO:0006865	amino acid transport	52	0.00231
biological_process	GO:0009934	regulation of meristem structural organization	9	0.00268
biological_process	GO:0044089	positive regulation of cellular component biogenesis	27	0.00396
biological_process	GO:0006974	cellular response to DNA damage stimulus	58	0.00481
biological_process	GO:0009308	amine metabolic process	45	0.00561
biological_process	GO:0009750	response to fructose	33	0.00638
biological_process	GO:0009749	response to glucose	23	0.0066
biological_process	GO:0043572	plastid fission	9	0.00694
biological_process	GO:0006972	hyperosmotic response	49	0.0107
biological_process	GO:0006801	superoxide metabolic process	6	0.0109
biological_process	GO:0097305	response to alcohol	101	0.0145
biological_process	GO:0007033	vacuole organization	16	0.015
biological_process	GO:0009408	response to heat	57	0.016
biological_process	GO:0016311	dephosphorylation	18	0.0165
biological_process	GO:0032200	telomere organization	18	0.0165
biological_process	GO:0010638	positive regulation of organelle organization	33	0.0169
biological_process	GO:0051130	positive regulation of cellular component organization	33	0.0189
biological_process	GO:0006857	oligopeptide transport	26	0.0191
biological_process	GO:0009958	positive gravitropism	11	0.0226
biological_process	GO:0010375	stomatal complex patterning	4	0.0236
biological_process	GO:2000377	regulation of reactive oxygen species metabolic process	41	0.025
biological_process	GO:0015824	proline transport	19	0.0256
biological_process	GO:0070887	cellular response to chemical stimulus	196	0.0271
biological_process	GO:0010389	regulation of G2/M transition of mitotic cell cycle	17	0.0305
biological_process	GO:0033554	cellular response to stress	175	0.0338
biological_process	GO:0015804	neutral amino acid transport	19	0.041
biological_process	GO:0048506	regulation of timing of meristematic phase transition	10	0.0469
biological_process	GO:0048510	regulation of timing of transition from vegetative to reproductive phase	10	0.0469
cellular_component	GO:0009986	cell surface	16	0
cellular_component	GO:0044422	organelle part	828	4.1e-118
cellular_component	GO:0031975	envelope	292	1.72e-57
cellular_component	GO:0071944	cell periphery	743	3.91e-46
cellular_component	GO:0044464	cell part	2982	1.26e-42
cellular_component	GO:0044425	membrane part	194	2.55e-14
cellular_component	GO:0005622	intracellular	2589	2.15e-10
cellular_component	GO:0009506	plasmodesma	153	1.3e-05
cellular_component	GO:0031224	intrinsic component of membrane	92	1.35e-05
cellular_component	GO:0098552	side of membrane	24	0.00117
cellular_component	GO:0016021	integral component of membrane	44	0.00151
cellular_component	GO:0019898	extrinsic component of membrane	25	0.00238
cellular_component	GO:0045177	apical part of cell	8	0.0245
molecular_function	GO:0008187	poly-pyrimidine tract binding	25	0
molecular_function	GO:0008266	poly(U) RNA binding	25	0
molecular_function	GO:0030983	mismatched DNA binding	13	0
molecular_function	GO:0030554	adenyl nucleotide binding	188	1e-55
molecular_function	GO:0017076	purine nucleotide binding	215	2.48e-49
molecular_function	GO:0000166	nucleotide binding	263	1.36e-48
molecular_function	GO:1901265	nucleoside phosphate binding	263	1.36e-48
molecular_function	GO:0003677	DNA binding	307	4.23e-27
molecular_function	GO:0015085	calcium ion transmembrane transporter activity	24	6.39e-14
molecular_function	GO:0003727	single-stranded RNA binding	25	3.65e-12
molecular_function	GO:0080043	quercetin 3-O-glucosyltransferase activity	16	9.71e-09
molecular_function	GO:0035251	UDP-glucosyltransferase activity	35	1.61e-08
molecular_function	GO:0008236	serine-type peptidase activity	45	4.31e-08
molecular_function	GO:0003676	nucleic acid binding	443	6.83e-08
molecular_function	GO:0022890	inorganic cation transmembrane transporter activity	82	1.12e-07
molecular_function	GO:0015294	solute:cation symporter activity	39	1.99e-07
molecular_function	GO:0001067	regulatory region nucleic acid binding	14	2.94e-07
molecular_function	GO:0003755	peptidyl-prolyl cis-trans isomerase activity	24	3.31e-07
molecular_function	GO:0015077	monovalent inorganic cation transmembrane transporter activity	63	1.81e-06
molecular_function	GO:0015020	glucuronosyltransferase activity	10	4.97e-06
molecular_function	GO:0003746	translation elongation factor activity	15	5.02e-06
molecular_function	GO:0005402	carbohydrate:cation symporter activity	27	0.000161
molecular_function	GO:0003690	double-stranded DNA binding	17	0.000303
molecular_function	GO:0015112	nitrate transmembrane transporter activity	10	0.000362
molecular_function	GO:0005315	inorganic phosphate transmembrane transporter activity	9	0.000428
molecular_function	GO:0051015	actin filament binding	10	0.000659
molecular_function	GO:0008238	exopeptidase activity	22	0.000794
molecular_function	GO:0004175	endopeptidase activity	32	0.000818
molecular_function	GO:0015078	proton transmembrane transporter activity	45	0.00169
molecular_function	GO:0004180	carboxypeptidase activity	18	0.0019
molecular_function	GO:0004784	superoxide dismutase activity	6	0.00199
molecular_function	GO:0070011	peptidase activity, acting on L-amino acid peptides	63	0.00255
molecular_function	GO:0043565	sequence-specific DNA binding	27	0.00287
molecular_function	GO:0003913	DNA photolyase activity	5	0.0038
molecular_function	GO:0042803	protein homodimerization activity	23	0.00392
molecular_function	GO:0046873	metal ion transmembrane transporter activity	39	0.00503
molecular_function	GO:0015298	solute:cation antiporter activity	18	0.00601
molecular_function	GO:0005337	nucleoside transmembrane transporter activity	7	0.00866
molecular_function	GO:0005244	voltage-gated ion channel activity	13	0.00876
molecular_function	GO:0022839	ion gated channel activity	17	0.00953
molecular_function	GO:0015103	inorganic anion transmembrane transporter activity	21	0.011
molecular_function	GO:0008138	protein tyrosine/serine/threonine phosphatase activity	6	0.0208
molecular_function	GO:0005544	calcium-dependent phospholipid binding	6	0.0208
molecular_function	GO:0004812	aminoacyl-tRNA ligase activity	14	0.0243
molecular_function	GO:0008233	peptidase activity	65	0.0375
molecular_function	GO:0004721	phosphoprotein phosphatase activity	36	0.0431
molecular_function	GO:0019001	guanyl nucleotide binding	32	0.0493

## Sheet: up
Ontology	GOID	Term	Number in your list (q)	p-value
biological_process	GO:0015749	monosaccharide transmembrane transport	8	0
biological_process	GO:0060147	regulation of posttranscriptional gene silencing	8	0
biological_process	GO:0010243	response to organonitrogen compound	291	1.85e-137
biological_process	GO:0051716	cellular response to stimulus	821	7.58e-130
biological_process	GO:0033554	cellular response to stress	462	1.73e-107
biological_process	GO:0043207	response to external biotic stimulus	515	1.33e-91
biological_process	GO:0051707	response to other organism	515	1.33e-91
biological_process	GO:0006955	immune response	331	1.51e-90
biological_process	GO:0034976	response to endoplasmic reticulum stress	201	6.47e-77
biological_process	GO:0006865	amino acid transport	163	5e-75
biological_process	GO:0046942	carboxylic acid transport	171	1.84e-74
biological_process	GO:0015711	organic anion transport	171	3.31e-67
biological_process	GO:0009404	toxin metabolic process	142	3.68e-63
biological_process	GO:0098754	detoxification	138	9.56e-59
biological_process	GO:0009725	response to hormone	500	2.8e-58
biological_process	GO:0070887	cellular response to chemical stimulus	403	1.01e-55
biological_process	GO:0052542	defense response by callose deposition	61	2.53e-49
biological_process	GO:0016310	phosphorylation	284	1.97e-44
biological_process	GO:0072657	protein localization to membrane	165	1.61e-43
biological_process	GO:0044248	cellular catabolic process	418	7.89e-43
biological_process	GO:0009617	response to bacterium	221	1.5e-42
biological_process	GO:0015706	nitrate transport	114	2.25e-42
biological_process	GO:0080135	regulation of cellular response to stress	165	1.56e-41
biological_process	GO:0050776	regulation of immune response	175	2.71e-41
biological_process	GO:0015824	proline transport	62	2.26e-39
biological_process	GO:0015833	peptide transport	318	6.02e-39
biological_process	GO:0035966	response to topologically incorrect protein	156	1.11e-38
biological_process	GO:0006970	response to osmotic stress	265	4.16e-38
biological_process	GO:0009723	response to ethylene	151	5.66e-38
biological_process	GO:0015804	neutral amino acid transport	62	2.25e-37
biological_process	GO:0009651	response to salt stress	251	3.2e-37
biological_process	GO:0006986	response to unfolded protein	102	7.53e-37
biological_process	GO:0009620	response to fungus	196	3.08e-35
biological_process	GO:0009612	response to mechanical stimulus	53	4.49e-33
biological_process	GO:0009595	detection of biotic stimulus	70	9.4e-33
biological_process	GO:0045184	establishment of protein localization	280	2.33e-32
biological_process	GO:0042594	response to starvation	140	2.47e-32
biological_process	GO:0042446	hormone biosynthetic process	230	7.86e-32
biological_process	GO:0042445	hormone metabolic process	243	2.62e-30
biological_process	GO:0070727	cellular macromolecule localization	274	1.53e-29
biological_process	GO:0048585	negative regulation of response to stimulus	141	2.62e-29
biological_process	GO:0051649	establishment of localization in cell	301	5.63e-29
biological_process	GO:0043090	amino acid import	54	1.18e-28
biological_process	GO:1901575	organic substance catabolic process	357	2.29e-28
biological_process	GO:0034613	cellular protein localization	264	2.71e-28
biological_process	GO:1900674	olefin biosynthetic process	69	7.55e-28
biological_process	GO:0017144	drug metabolic process	236	2.22e-26
biological_process	GO:0031348	negative regulation of defense response	112	1.28e-25
biological_process	GO:0044237	cellular metabolic process	1396	6.88e-25
biological_process	GO:0055065	metal ion homeostasis	97	2.77e-24
biological_process	GO:0097305	response to alcohol	184	4.39e-24
biological_process	GO:0055076	transition metal ion homeostasis	81	6.02e-23
biological_process	GO:2000377	regulation of reactive oxygen species metabolic process	86	1.15e-20
biological_process	GO:0006796	phosphate-containing compound metabolic process	389	1.83e-20
biological_process	GO:0006793	phosphorus metabolic process	404	2.32e-20
biological_process	GO:0005996	monosaccharide metabolic process	114	3.11e-19
biological_process	GO:0051193	regulation of cofactor metabolic process	84	4.5e-19
biological_process	GO:1901361	organic cyclic compound catabolic process	146	6.49e-19
biological_process	GO:0006816	calcium ion transport	59	7.07e-19
biological_process	GO:0006972	hyperosmotic response	93	1.54e-18
biological_process	GO:0016999	antibiotic metabolic process	125	1.77e-18
biological_process	GO:0019318	hexose metabolic process	100	2.5e-18
biological_process	GO:1901616	organic hydroxy compound catabolic process	28	3.62e-17
biological_process	GO:0072507	divalent inorganic cation homeostasis	35	3.82e-15
biological_process	GO:0048523	negative regulation of cellular process	190	1.07e-14
biological_process	GO:1901564	organonitrogen compound metabolic process	864	1.3e-14
biological_process	GO:0006006	glucose metabolic process	87	1.96e-14
biological_process	GO:0005975	carbohydrate metabolic process	283	2.87e-14
biological_process	GO:0044283	small molecule biosynthetic process	301	2.87e-14
biological_process	GO:0009408	response to heat	95	5.6e-13
biological_process	GO:0055082	cellular chemical homeostasis	95	8.73e-13
biological_process	GO:0044282	small molecule catabolic process	155	1.43e-12
biological_process	GO:0019725	cellular homeostasis	98	1.61e-12
biological_process	GO:0055072	iron ion homeostasis	55	7.89e-12
biological_process	GO:0022622	root system development	154	8.15e-11
biological_process	GO:0070838	divalent metal ion transport	67	1.03e-09
biological_process	GO:0031323	regulation of cellular metabolic process	456	1.38e-09
biological_process	GO:1901576	organic substance biosynthetic process	854	3.36e-09
biological_process	GO:0090627	plant epidermal cell differentiation	102	4.79e-09
biological_process	GO:0051186	cofactor metabolic process	201	5.84e-09
biological_process	GO:0010256	endomembrane system organization	61	2.3e-08
biological_process	GO:0009624	response to nematode	34	4.27e-08
biological_process	GO:0009733	response to auxin	105	4.59e-08
biological_process	GO:0006857	oligopeptide transport	41	7.7e-08
biological_process	GO:0001666	response to hypoxia	38	8.82e-08
biological_process	GO:0022898	regulation of transmembrane transporter activity	20	1.27e-07
biological_process	GO:0015696	ammonium transport	18	5.46e-07
biological_process	GO:0007033	vacuole organization	25	7e-07
biological_process	GO:0010556	regulation of macromolecule biosynthetic process	381	8.06e-07
biological_process	GO:0000302	response to reactive oxygen species	81	1.2e-06
biological_process	GO:0051788	response to misfolded protein	54	1.27e-06
biological_process	GO:0009057	macromolecule catabolic process	140	1.82e-06
biological_process	GO:0031326	regulation of cellular biosynthetic process	383	4.7e-06
biological_process	GO:0009581	detection of external stimulus	21	5.27e-06
biological_process	GO:0015718	monocarboxylic acid transport	12	6.64e-06
biological_process	GO:0006012	galactose metabolic process	12	1.7e-05
biological_process	GO:0015802	basic amino acid transport	15	3.38e-05
biological_process	GO:0042939	tripeptide transport	7	3.87e-05
biological_process	GO:0009896	positive regulation of catabolic process	7	3.87e-05
biological_process	GO:1903959	regulation of anion transmembrane transport	18	7.35e-05
biological_process	GO:0010648	negative regulation of cell communication	25	0.000199
biological_process	GO:0023057	negative regulation of signaling	25	0.000199
biological_process	GO:0010506	regulation of autophagy	6	0.000261
biological_process	GO:0009409	response to cold	128	0.000276
biological_process	GO:0034219	carbohydrate transmembrane transport	9	0.000295
biological_process	GO:1901136	carbohydrate derivative catabolic process	16	0.000318
biological_process	GO:0009962	regulation of flavonoid biosynthetic process	36	0.000342
biological_process	GO:0010286	heat acclimation	27	0.000571
biological_process	GO:0006732	coenzyme metabolic process	118	0.000669
biological_process	GO:0006733	oxidoreduction coenzyme metabolic process	91	0.000687
biological_process	GO:0044550	secondary metabolite biosynthetic process	71	0.000909
biological_process	GO:0006629	lipid metabolic process	245	0.00092
biological_process	GO:0006725	cellular aromatic compound metabolic process	550	0.00115
biological_process	GO:0015931	nucleobase-containing compound transport	40	0.00162
biological_process	GO:0060968	regulation of gene silencing	8	0.00309
biological_process	GO:0071214	cellular response to abiotic stimulus	42	0.00614
biological_process	GO:0104004	cellular response to environmental stimulus	42	0.00614
biological_process	GO:0032350	regulation of hormone metabolic process	13	0.00868
biological_process	GO:0032940	secretion by cell	16	0.00963
biological_process	GO:0015893	drug transport	15	0.0182
biological_process	GO:0072665	protein localization to vacuole	30	0.0199
biological_process	GO:0009750	response to fructose	35	0.0211
biological_process	GO:0019321	pentose metabolic process	14	0.0266
biological_process	GO:0071695	anatomical structure maturation	94	0.0336
biological_process	GO:0034059	response to anoxia	4	0.0481
biological_process	GO:0002790	peptide secretion	8	0.0481
biological_process	GO:0042274	ribosomal small subunit biogenesis	8	0.0481
cellular_component	GO:0071944	cell periphery	965	2.08e-93
cellular_component	GO:0012505	endomembrane system	445	9.6e-43
cellular_component	GO:0009506	plasmodesma	204	1.01e-13
cellular_component	GO:0044464	cell part	3236	4.9e-13
cellular_component	GO:0044422	organelle part	517	0.000367
molecular_function	GO:0000295	adenine nucleotide transmembrane transporter activity	16	0
molecular_function	GO:0005346	purine ribonucleotide transmembrane transporter activity	16	0
molecular_function	GO:0015216	purine nucleotide transmembrane transporter activity	16	0
molecular_function	GO:0003964	RNA-directed DNA polymerase activity	9	0
molecular_function	GO:0051740	ethylene binding	10	0
molecular_function	GO:0004601	peroxidase activity	75	2.44e-41
molecular_function	GO:0000166	nucleotide binding	265	2.6e-38
molecular_function	GO:1901265	nucleoside phosphate binding	265	2.6e-38
molecular_function	GO:0017076	purine nucleotide binding	198	1.1e-30
molecular_function	GO:0030554	adenyl nucleotide binding	162	1.35e-30
molecular_function	GO:0015085	calcium ion transmembrane transporter activity	32	7.76e-25
molecular_function	GO:0003677	DNA binding	316	6.39e-20
molecular_function	GO:0005402	carbohydrate:cation symporter activity	50	1.52e-18
molecular_function	GO:0022890	inorganic cation transmembrane transporter activity	111	6.38e-16
molecular_function	GO:0042626	ATPase activity, coupled to transmembrane movement of substances	68	1.89e-15
molecular_function	GO:0015294	solute:cation symporter activity	55	3.09e-15
molecular_function	GO:0015215	nucleotide transmembrane transporter activity	16	1.52e-11
molecular_function	GO:0004721	phosphoprotein phosphatase activity	63	5.97e-11
molecular_function	GO:0022853	active ion transmembrane transporter activity	33	2.78e-10
molecular_function	GO:0080043	quercetin 3-O-glucosyltransferase activity	18	3.17e-10
molecular_function	GO:0004722	protein serine/threonine phosphatase activity	56	3.32e-10
molecular_function	GO:0004806	triglyceride lipase activity	24	8.6e-10
molecular_function	GO:0015301	anion:anion antiporter activity	15	1.47e-08
molecular_function	GO:0001067	regulatory region nucleic acid binding	15	1.47e-07
molecular_function	GO:0015077	monovalent inorganic cation transmembrane transporter activity	71	4.78e-07
molecular_function	GO:0035251	UDP-glucosyltransferase activity	35	6.67e-07
molecular_function	GO:0046873	metal ion transmembrane transporter activity	52	4.68e-06
molecular_function	GO:0008970	phosphatidylcholine 1-acylhydrolase activity	9	3.2e-05
molecular_function	GO:0015078	proton transmembrane transporter activity	55	3.91e-05
molecular_function	GO:0008237	metallopeptidase activity	22	4.52e-05
molecular_function	GO:0080044	quercetin 7-O-glucosyltransferase activity	11	7.72e-05
molecular_function	GO:0043565	sequence-specific DNA binding	32	0.000349
molecular_function	GO:0022839	ion gated channel activity	21	0.000647
molecular_function	GO:0015108	chloride transmembrane transporter activity	7	0.000969
molecular_function	GO:0004575	sucrose alpha-glucosidase activity	5	0.00175
molecular_function	GO:0003743	translation initiation factor activity	24	0.00421
molecular_function	GO:0010294	abscisic acid glucosyltransferase activity	6	0.00514
molecular_function	GO:0030414	peptidase inhibitor activity	14	0.00606
molecular_function	GO:0030551	cyclic nucleotide binding	12	0.00864
molecular_function	GO:0003676	nucleic acid binding	454	0.01
molecular_function	GO:0019787	ubiquitin-like protein transferase activity	53	0.0113
molecular_function	GO:0005244	voltage-gated ion channel activity	14	0.0114
molecular_function	GO:0004439	phosphatidylinositol-4,5-bisphosphate 5-phosphatase activity	7	0.0129
molecular_function	GO:0034061	DNA polymerase activity	9	0.0353
molecular_function	GO:0004842	ubiquitin-protein transferase activity	50	0.0407
molecular_function	GO:0019001	guanyl nucleotide binding	36	0.0465
