# Supplementary material for: Integrated transcriptomic and metabolomic analyses reveal the effects of callose deposition and multihormone signal transduction pathways on the tea plant-Colletotrichum camelliae interaction
Source: Sci Rep. 2020 Jul 30;10:12858. doi: 10.1038/s41598-020-69729-x (PMC7393116; doi:10.1038/s41598-020-69729-x)
Supplement: Supplementary file 4 — Supplementary Table S5. [file 41598_2020_69729_MOESM4_ESM.xlsx]

## Sheet: Sheet1
Name	Formula	KEGG ID	T12	C12	log2FC	Pvalue	VIP	T24	C24	log2FC	Pvalue	VIP	T72	C72	log2FC	Pvalue	VIP	PPM
Haemocorin	C32 H34 O14	cpd:C09932	20764.1	32190.6	-0.632548	0.0431205	1.44765	14275.9	15822	-0.148352	0.674236	1.40246	8620.43	10450.4	-0.277722	0.510738	0.250733	1.44162
coformycin	C11 H16 N4 O5	cpd:C01677	145308	234538	-0.690704	0.0165982	1.89506	145385	214844	-0.56341	0.00688112	1.6655	153973	251605	-0.708483	0.000141588	0.576162	-0.634961
4-Methylumbelliferylglucuronide	C16 H16 O9	cpd:C11584	17514.8	34561.5	-0.980596	0.0321384	2.01657	29987.2	26915	0.155936	0.620792	0.5011	81074.3	81116.9	-0.000758587	0.97686	0.14891	1.53971
Metronidazole	C6 H9 N3 O3	cpd:C07203	3056.36	1606.4	0.927982	0.0385406	1.70064	2097.2	2172.92	-0.0511694	0.69943	0.201604	2534.28	2497.38	0.021158	0.997418	0.074163	1.87766
1-Linoleoyl-sn-glycero-3-phosphocholine	C26 H50 N O7 P	cpd:C04100	694100	300162	1.2094	0.000635511	2.61024	1.07615e+06	987804	0.123584	0.304939	0.422971	2.55826e+06	1.02547e+06	1.31889	1.06845e-05	1.05167	0.962004
glyceraldehyde 3-phosphate	C3 H7 O6 P	cpd:C00118	1.30086e+06	593346	1.13252	0.00255845	2.32308	1.55063e+06	1.36876e+06	0.179979	0.2705	0.601462	1.29246e+06	1.17609e+06	0.136122	0.519703	0.147261	1.96826
FLAMPROP	C16 H13 Cl F N O3	cpd:C19052	56402	101247	-0.844061	0.00972279	1.70041	62162.6	62650.5	-0.0112801	0.764854	0.568135	104303	90614.7	0.202961	0.385714	0.182998	2.52043
Geldanamycin	C29 H40 N2 O9	cpd:C11222	5316.65	2977.63	0.83635	0.0379198	1.79649	10790.2	12124.5	-0.168207	0.431205	0.642014	10781.3	15985	-0.568188	0.0521557	0.522938	-1.31918
(2'S)-Deoxymyxol 2'-alpha-L-fucoside	C46 H66 O6	cpd:C15940	35467.1	311028	-3.13249	0.000959025	7.5023	125079	116687	0.100196	0.48738	1.96816	173669	75463.5	1.20249	0.0278198	1.17975	3.51274
C1'-C9-Glycosylated UWM6	C25 H28 O9	cpd:C18681	1.00355e+06	596853	0.74967	0.0406539	1.60653	1.27216e+06	948137	0.424109	0.0107257	1.28139	672284	869043	-0.370355	0.108491	0.30533	-3.59508
Tremulacin	C27 H28 O11	cpd:C09973	21020.7	35666.5	-0.762761	0.0279322	1.58102	21694.5	17519.2	0.308386	0.549571	0.641808	23971.8	23811.3	0.00969308	0.933774	0.100987	1.95337
11-O-Demethyl-7-methoxypradinone II	C25 H18 O11	cpd:C06774	6016.14	3854.13	0.642435	0.013568	1.41682	4612.36	4642.06	-0.00925885	0.925881	0.0918712	5390.96	5453.79	-0.0167174	0.705704	0.0968576	4.49599
D-Gluconic acid	C6 H12 O7	cpd:C00257	6378.97	10481	-0.716374	0.0211251	1.67854	9575.85	8981.61	0.0924277	0.633234	0.411192	12018.9	10711.7	0.166105	0.214995	0.150949	2.51303
Azadirachtin	C35 H44 O16	cpd:C08748	6869.36	20662.8	-1.58879	0.0135296	3.65462	3129.71	2302.49	0.442834	0.254716	1.13981	4588.35	2591.45	0.824213	0.0834262	0.654937	-1.63093
Protoveratrine B	C41 H63 N O15	cpd:C10816	3729.51	2008.05	0.893191	0.00886476	1.80385	7884.33	6429.67	0.294242	0.177037	1.02637	4170.11	12142.1	-1.54186	0.0017792	1.31067	-4.03956
Firocoxib	C17 H20 O5 S	cpd:C18363	37614.3	73133.1	-0.959243	0.0487945	2.06024	50481.2	71860.3	-0.509449	0.253832	1.0924	61795.9	79194.6	-0.357891	0.241449	0.342834	3.19753
chlorimuron-ethyl	C15 H15 Cl N4 O6 S	cpd:C10943	30260.1	46347	-0.615056	0.0413748	1.44948	43179.3	52498.1	-0.281925	0.0501312	0.846979	64584.2	70884.7	-0.134293	0.273035	0.1037	-3.39846
rutaevin	C26 H30 O9	cpd:C08779	2.05837e+06	1.36084e+06	0.597004	0.0488401	1.36578	4.54748e+06	3.40864e+06	0.415868	0.103214	1.44701	2.41978e+06	3.7643e+06	-0.637503	0.0679378	0.709862	-3.51201
2-Thiophenesulfonamide	C4 H5 N O2 S2	cpd:C14764	11441	32220.9	-1.49378	0.00169435	3.86683	25097.3	29729.5	-0.244361	0.464628	1.20301	19218	25784.7	-0.424057	0.156664	0.302164	-3.74042
dTDP-3-amino-3,4,6-trideoxy-alpha-D-glucose	C16 H27 N3 O13 P2	cpd:C11910	13460.5	8641.67	0.639353	0.0454155	1.57157	9738.1	11773.8	-0.273863	0.223373	0.967298	10529.7	13197.3	-0.325773	0.714277	0.481226	1.05667
Picrasin C	C23 H34 O7	cpd:C08776	1617.82	6149.14	-1.92633	0.00964902	3.70906	1661.5	4504.31	-1.43882	0.0648982	3.14033	4684.72	3813.12	0.29699	0.485691	0.502651	0.458044
moniliformin	C4 H2 O3	cpd:C20592	2.84614e+07	1.75903e+07	0.694225	0.039299	1.34539	3.97083e+07	3.19003e+07	0.315869	0.308237	1.67094	2.51684e+07	3.89504e+07	-0.630028	0.000394492	0.499232	2.28489
Diuron	C9 H10 Cl2 N2 O	cpd:C18428	36697	73821	-1.00837	0.00108552	2.34601	67611	79741	-0.238062	0.528827	0.667066	52374.4	60910.5	-0.21783	0.202635	0.168644	2.06149
Glycerophosphoglycerol	C6 H15 O8 P	cpd:C03274	41067.5	18616	1.14145	0.00243156	2.40277	27089.2	25243.4	0.101807	0.440186	0.78351	182741	24844	2.87883	1.79652e-06	2.27937	1.92684
Neopterin	C9 H11 N5 O4	cpd:C05926	31196	16301.6	0.93635	0.00309535	2.04047	37060.7	20291	0.86905	0.0293048	3.28884	34245.7	21004.5	0.705221	0.02091	0.599197	3.53207
Phosphoric acid	H3 O4 P	cpd:C00009	53575.3	26640.6	1.00794	0.00475303	2.32379	25320.7	24287.6	0.060095	0.781548	0.219759	264199	28725.2	3.20124	0.00107916	2.31954	0.971658
hydroxyacetone phosphate	C3 H7 O5 P	cpd:C03505	258050	123879	1.05872	0.043327	2.58857	102386	101840	0.00771251	0.692173	1.41824	2.20252e+06	155896	3.82049	2.06382e-06	3.02583	1.49348
(+)-Syringaresinol	C22 H26 O8	cpd:C10889	89474.1	90071.7	-0.00960452	0.915373	0.0544093	201293	123228	0.707963	0.00609516	2.02904	331801	82600.3	2.0061	2.42021e-06	1.59035	1.4535
2-Isopropylmalic acid	C7 H12 O5	cpd:C02504	1.17501e+06	1.59191e+06	-0.438092	0.149884	1.23373	743973	1.34574e+06	-0.85508	0.0463583	3.54529	1.36422e+06	1.86068e+06	-0.447751	0.0172892	0.348935	1.61017
Purpurogallin	C11 H8 O5	cpd:C09964	15366.7	18901.2	-0.298674	0.0224	0.769518	12945.7	20462.6	-0.660517	0.0330182	1.98977	13168.8	14454.8	-0.134427	0.319713	0.128181	1.28796
(3S,2'S)-4-Ketomyxol 2'-alpha-L-fucoside	C46 H64 O8	cpd:C15942	45299.6	55231.5	-0.285991	0.335649	0.843585	131840	76507	0.785119	0.0225141	2.20658	188299	137122	0.457567	0.115089	0.36797	3.47769
Mitoxantrone	C22 H28 N4 O6	cpd:C11195	97792.6	80260	0.285044	0.226344	0.691303	134591	88062.6	0.611983	0.0130912	1.90896	103753	92319.5	0.168442	0.31719	0.156965	4.55785
Decuroside III	C26 H34 O14	cpd:C09257	53220.9	44050.4	0.272837	0.530752	0.50046	76173.7	49507.5	0.621647	0.000597814	1.8033	64322.6	50099.1	0.36054	0.0534323	0.316254	1.25536
Asiatic acid	C30 H48 O5	cpd:C08617	7150.45	7623.73	-0.0924636	0.212631	0.218246	15352.2	9588.74	0.679028	0.0221736	1.97202	1.6335e+06	16382.6	6.63965	0.000123097	4.93204	0.808027
trehalose 6-phosphate	C12 H23 O14 P	cpd:C00689	3.22273e+06	3.44157e+06	-0.0947812	0.625194	0.776558	1.51303e+06	2.64483e+06	-0.805737	0.0442991	2.76236	709210	1.42915e+06	-1.01087	0.0164725	0.882828	1.26042
Oleanolic acid	C30 H48 O3	cpd:C17148	18685.8	11772.7	0.666497	0.0725543	1.68275	18912.4	7550.62	1.32466	0.00571503	3.53946	208157	11689.6	4.15438	1.79324e-09	3.36985	1.32658
Asparagine	C4 H8 N2 O3	cpd:C16438	1.59851e+07	1.10501e+07	0.532659	0.0771354	1.45067	2.44707e+07	1.46007e+07	0.745019	0.0255553	2.26827	2.02847e+07	1.28305e+07	0.660817	0.000627499	0.538443	1.37899
cumyluron	C17 H19 Cl N2 O	cpd:C18425	9743.01	10754.8	-0.14254	0.885436	0.313212	31153.4	19552.7	0.672019	0.0309037	2.1392	77421.2	55820.1	0.471942	0.0323527	0.406899	0.929767
Glycine anhydride	C4 H6 N2 O2	cpd:C02777	1.58913e+06	960361	0.72659	0.0919376	2.24158	2.52802e+06	1.50256e+06	0.750592	0.0266816	2.33412	2.05248e+06	1.30043e+06	0.658378	0.00280027	0.546569	1.11712
Ricinoleic Acid	C18 H34 O3	cpd:C08365	11043.9	13755.1	-0.316718	0.17124	0.990607	29505.8	49950	-0.759489	0.0131664	2.4327	15832	52623	-1.73285	0.000214651	1.45358	1.79346
Fluticasone	C22 H27 F3 O4 S	cpd:C07815	1.04757e+06	686313	0.610107	0.0726637	1.65493	928996	550027	0.756169	0.0104822	2.3702	270359	251865	0.102224	0.460852	0.109165	-0.191373
Tetracenomycin B3	C21 H14 O8	cpd:C12369	1.14193e+06	1.61593e+06	-0.500881	0.186953	3.07342	304068	149227	1.02689	0.00780799	3.16332	571453	148954	1.93977	0.00135098	1.50402	-2.97562
N-Acetyl-L-leucine	C8 H15 N O3	cpd:C02710	246722	148881	0.728721	0.084088	2.09639	602866	196857	1.61469	0.00573617	5.39506	1.08797e+06	160860	2.75776	2.74004e-05	2.20033	1.11666
Syringetin	C17 H14 O8	cpd:C11620	640201	713749	-0.156891	0.344989	0.310918	520611	916922	-0.816594	0.0269862	2.7652	651754	645978	0.0128417	0.890478	0.124893	1.84183
(9Z,11E,13S,15Z)-13-Hydroperoxy-9,11,15-octadecatrienoic acid	C18 H30 O4	cpd:C04785	87718.9	130621	-0.574426	0.102298	1.36774	164579	91039.6	0.85421	0.0347781	2.64569	159839	94794.8	0.753743	0.000343927	0.637992	1.02961
epsilon-Caprolactone	C6 H10 O2	cpd:C01880	90624.9	61959.4	0.548585	0.444309	1.25863	74938.4	71728.9	0.0631502	0.683986	0.876132	615519	95048.8	2.69506	0.0188688	1.80882	1.0485
Benzamide	C7 H7 N O	cpd:C09815	9145.4	9628.76	-0.074304	0.498931	0.340352	11156.7	11430.2	-0.0349397	0.933214	0.383115	62572.3	10725.5	2.54448	0.00215617	1.85	1.35313
Aniracetam	C12 H13 N O3	cpd:C13355	3952.33	5634.81	-0.511662	0.199156	1.09651	3918.81	4014.23	-0.0347094	0.907377	0.158289	28408	3804.18	2.90064	0.000440358	2.1933	1.29308
Dodecanedioic acid	C12 H22 O4	cpd:C02678	72180.1	50920.5	0.503354	0.136729	1.08319	50597.8	58404.9	-0.207015	0.729403	0.623034	2.5004e+06	64867.5	5.26852	1.80797e-08	4.20946	1.77796
Nandrolone	C18 H26 O2	cpd:C07254	2141.78	2177.27	-0.0237056	0.638169	0.0627848	2282.24	2259.87	0.0142078	0.73781	0.058543	42725.5	2582.82	4.04808	9.02711e-06	3.19012	1.8239
8,8a-Deoxyoleandolide	C20 H36 O6	cpd:C11989	2273.81	2331.65	-0.0362447	0.688344	0.133015	2569.52	2914.26	-0.181629	0.522818	0.445549	11208.8	3160.9	1.82623	1.41261e-07	1.47811	1.44768
N-tert-Butyloxycarbonyl-deacetyl-leupeptin	C23 H44 N6 O5	cpd:C11604	5085.46	4506.02	0.174524	0.133478	0.434164	5520.69	5175.87	0.093045	0.406137	0.330977	49175.1	5039.98	3.28644	1.46378e-07	2.62387	-2.91429
cyasterone	C29 H44 O8	cpd:C08816	3852.22	4004.99	-0.0561087	0.495978	0.183646	3522.77	3936.8	-0.160312	0.12602	0.483633	37295.1	4127.02	3.17582	0.000288447	2.40957	1.842
Azelaic acid	C9 H16 O4	cpd:C08261	319743	278881	0.197266	0.392137	0.908174	215806	251940	-0.223349	0.798873	0.267085	3.54923e+06	465942	2.92928	0.000461146	2.6726	1.21741
Olmesartan	C24 H26 N6 O3	cpd:C21543	10648.1	5245.09	1.02156	0.170337	2.46036	9346.31	4720.55	0.985442	0.0918808	2.99327	127709	6996.1	4.19017	8.39337e-06	3.28348	0.579776
Cardanolide	C23 H36 O2	cpd:C19658	10007.7	15768.9	-0.655978	0.733116	1.76364	56449.3	11308.6	2.31953	0.277945	3.22652	7571.87	15996.9	-1.07907	0.0214372	1.01978	-3.80397
Baliospermin	C32 H50 O8	cpd:C09065	1548.8	1616.02	-0.0612936	0.431184	0.166509	1813.71	1814.68	-0.000772948	0.998217	0.0386807	27514.7	2007.18	3.77696	0.0475003	1.91576	1.10003
5,5'-Dehydrodivanillate	C16 H14 O8	cpd:C18347	59053.7	48631.1	0.28015	0.329008	0.683624	54791.1	38798.3	0.497947	0.20816	2.82005	536458	92894.3	2.5298	5.30577e-05	1.97108	1.30931
Dihomo-gamma-linolenic acid	C20 H34 O2	cpd:C03242	79241.9	90436.9	-0.190647	0.573267	0.664869	23833	20074.7	0.247578	0.136646	0.738178	314638	31077.1	3.33977	0.000106629	2.57256	1.82952
dilauroyl peroxide	C24 H46 O4	cpd:C19438	28732.9	40130.6	-0.481998	0.160082	2.88393	4857.05	3610.17	0.428012	0.10516	1.16762	10214.5	3945.71	1.37227	0.00214554	1.03245	2.23427
amaranthin	C30 H34 N2 O19	cpd:C08537	9540.04	5952	0.68062	0.499274	0.750522	14138.5	10323.5	0.453686	0.158321	2.21634	76710.3	16386.6	2.22691	2.95949e-05	1.78938	-4.96175
(10S)-Juvenile hormone III diol	C16 H28 O4	cpd:C16505	5380.85	4177.26	0.365278	0.118915	1.01659	5164.7	5682.63	-0.137872	0.550694	0.717999	96223.7	7762.45	3.63181	3.53912e-07	2.96088	1.5461
Amarogentin	C29 H30 O13	cpd:C09767	1.34923e+06	660190	1.03119	0.80575	0.760069	273297	371330	-0.442233	0.861983	1.33926	735197	269932	1.44553	0.00609106	1.09703	1.05942
Traumatic Acid	C12 H20 O4	cpd:C16308	21818	22584.3	-0.049799	0.958449	0.954698	15580.4	19196.6	-0.301124	0.604434	0.509803	93188.8	17292.4	2.43002	0.047304	1.48136	1.35489
Labetalol	C19 H24 N2 O3	cpd:C07063	1738.13	1889.05	-0.120121	0.662441	0.534306	2265.79	1732.97	0.386761	0.411083	0.853758	74976.4	3512.18	4.416	0.000272674	3.25019	-3.92286
Formoterol	C19 H24 N2 O4	cpd:C07805	7116.19	5068.58	0.489525	0.446763	1.26584	5935.91	6266.29	-0.0781416	0.759063	0.400859	25143.2	5277.65	2.2522	7.14464e-05	1.77218	-3.4654
Probucol	C31 H48 O2 S2	cpd:C07373	3539.99	3261	0.118433	0.373543	0.2655	4123.38	3709.7	0.152524	0.522749	0.406488	29692.7	4149.62	2.83906	0.00163085	2.08012	3.16244
Cucurbitacin E	C32 H44 O8	cpd:C08797	4783.86	3432.02	0.479115	0.820918	0.408448	2615.31	3619.28	-0.46872	0.809116	0.690465	9432	2870.21	1.71641	0.00814914	1.24922	-2.30378
Hederagenin 3-O-arabinoside	C35 H56 O8	cpd:C08953	1367.37	1217.31	0.167708	0.21999	0.335068	1299.99	1254.84	0.0509931	0.313737	0.146732	12368.7	1460.73	3.08193	1.79321e-05	2.43707	0.775648
Embelin	C17 H26 O4	cpd:C10342	10075.2	13721.4	-0.445623	0.106752	1.20438	5968.61	4399.31	0.440117	0.117954	1.15291	73175.7	8187.08	3.15994	1.50246e-05	2.56591	1.4593
Agavoside A	C33 H52 O9	cpd:C08885	1426.87	1516.88	-0.0882562	0.122273	0.201174	1543.62	1548.47	-0.00452387	0.95403	0.0782173	13360.1	1756.76	2.92694	6.66905e-07	2.34451	0.478087
Testosterone glucuronide	C25 H36 O8	cpd:C11134	1949.34	2095.58	-0.104357	0.438131	0.277469	2298.88	2369.17	-0.0434507	0.5974	0.134652	32764.8	3910.88	3.06658	2.23853e-05	2.40729	0.771367
Dibenzo[h,rst]pentaphene	C28 H16	cpd:C19392	15556.9	8953.01	0.797114	0.0720978	1.53956	9816.8	8973.92	0.129514	0.547837	0.67021	44833.7	7115.1	2.65563	1.71887e-05	2.08935	-4.14483
Homaline	C30 H42 N4 O2	cpd:C10599	3051.74	2879.59	0.0837679	0.539792	0.214761	2530.34	2779.04	-0.135259	0.366762	0.377858	16243.6	2665.11	2.60761	2.3043e-06	2.0657	3.5213
Linoleic acid	C18 H32 O2	cpd:C01595	2.79997e+07	3.25397e+07	-0.216788	0.471266	0.786044	8.68341e+06	8.60747e+06	0.0126722	0.909578	0.109806	8.0052e+07	1.36593e+07	2.55105	0.000754008	2.17998	1.6782
4-Methylphenol	C7 H8 O	cpd:C01468	43594.4	45531.5	-0.0627249	0.791452	0.0993639	62745.7	42293.4	0.569081	0.000113392	1.68716	236737	42109.5	2.49107	3.94827e-06	2.03339	0.970779
Osthenol-7-O-beta-D-gentiobioside	C26 H34 O13	cpd:C17476	9058.42	9870.18	-0.123817	0.377014	0.255382	8001.66	8819.2	-0.140349	0.468072	0.350662	64052	9876.62	2.69715	7.37459e-07	2.15901	1.10267
Butopyronoxyl	C12 H18 O4	cpd:C19142	10504.8	9964.11	0.076231	0.452474	0.222926	9010.87	6476.59	0.476432	0.0424449	1.42818	192865	6927.81	4.79905	1.40802e-06	3.79933	1.27852
Estradiol valerate	C23 H32 O3	cpd:C12859	10304.6	8761.78	0.233987	0.698792	0.798072	6443.95	7626.65	-0.243104	0.954	0.333111	84456.3	9828.56	3.10315	0.000109037	2.43743	-3.9443
Butylated hydroxytoluene	C15 H24 O	cpd:C14693	17018.5	17992.6	-0.0803022	0.491022	0.211046	17915.3	17006.6	0.0750988	0.445604	0.236449	194649	20045.3	3.27954	3.91568e-06	2.59463	1.43245
Indole-3-acetic acid	C10 H9 N O2	cpd:C00954	34717.2	34291.3	0.0178099	0.803379	0.331619	34450.1	33625.3	0.0349619	0.674972	0.124392	140174	36668.6	1.9346	0.0105963	1.35688	1.24812
Pheophorbide A	C35 H36 N4 O5	cpd:C18021	1.15647e+06	1.40905e+06	-0.284997	0.226499	0.933007	908814	821532	0.145668	0.363954	0.513429	3.96831e+06	1.32399e+06	1.58363	7.29736e-05	1.30055	0.878487
Sebacic acid	C10 H18 O4	cpd:C08277	8904.21	9419.46	-0.0811568	0.505665	0.181565	12390.5	10040.4	0.303414	0.0991201	0.949317	53532.1	11654.1	2.19956	9.62926e-05	1.70301	1.52929
fusidic acid	C31 H48 O6	cpd:C06694	116556	91966.6	0.341846	0.277822	0.847508	94668.4	71967.8	0.39553	0.0640411	1.20353	581976	52111.1	3.4813	1.57583e-08	2.81865	1.41243
Cuauhtemone	C15 H24 O3	cpd:C09645	4038.81	4274.93	-0.0819719	0.417837	0.372109	4507.83	4874.96	-0.112956	0.40315	0.407936	69109.3	6596.68	3.38907	2.46679e-06	2.76536	1.72342
Biapenem	C15 H18 N4 O4 S	cpd:C11268	9039.52	5149.46	0.811826	0.144606	1.4851	3445.21	3847.92	-0.159484	0.771789	0.62333	9211.68	2464.63	1.90209	0.000133877	1.49959	-0.468145
Edaravone	C10 H10 N2 O	cpd:C13008	6463.95	6223.98	0.0545777	0.357484	0.141409	5899.82	6041.26	-0.0341794	0.472584	0.140312	209848	7182.98	4.86862	0.000184432	3.59401	1.68257
hydroprene	C17 H30 O2	cpd:C18862	50606.8	53613.9	-0.0832753	0.664841	0.414928	26307.6	23419.1	0.167791	0.419445	0.418777	254485	35986.3	2.82206	0.000123635	2.17543	1.95399
Iopanoic acid	C11 H12 I3 N O2	cpd:C08217	69745.2	51086	0.449166	0.220123	1.04931	36167.5	38410.9	-0.0868214	0.938912	0.445883	435645	49832.5	3.12799	5.20721e-08	2.51253	4.33181
sulcatone	C8 H14 O	cpd:C07287	6474.62	7787.91	-0.266441	0.323263	0.697591	7399.08	6161.54	0.264055	0.282646	0.648041	210088	22496.4	3.22323	0.00011582	2.85837	1.38853
doxacurium	C56 H78 N2 O16	cpd:C07549	36981.2	33256.1	0.153171	0.439438	0.397114	37466.3	27026.3	0.471227	0.650303	0.922617	729198	33166.1	4.45853	1.1405e-05	3.45909	4.19899
Anacardic acid	C22 H36 O3	cpd:C10759	69845.5	75070.9	-0.104087	0.649301	0.77475	30757	23888.9	0.364574	0.0749248	1.27167	280993	35959.6	2.96608	1.09728e-05	2.32519	2.39759
10,16-Dihydroxyhexadecanoic acid	C16 H32 O4	cpd:C08285	23003.9	20865.1	0.140784	0.136142	0.296088	24304.9	26181.8	-0.107313	0.305644	0.405421	201451	24272	3.05306	0.00140992	2.23676	1.42074
Flavin mononucleotide	C17 H21 N4 O9 P	cpd:C00061	7782.73	4056.98	0.939868	0.39064	1.04575	2989.54	9513.32	-1.67003	0.519617	2.08249	8158.69	2746.99	1.57049	0.00366445	1.16084	-1.10742
oleandolide	C20 H34 O7	cpd:C11990	4972.11	7299.77	-0.553993	0.0416616	1.16951	2596.27	2723.35	-0.0689447	0.696912	0.211369	23081.3	3055.93	2.91704	5.9214e-06	2.32324	1.53639
Fomepizole	C4 H6 N2	cpd:C07837	242292	238827	0.0207805	0.839449	0.274727	232970	243575	-0.0642231	0.602017	0.432046	842716	331749	1.34496	0.00570573	1.12598	2.04989
Chloramphenicol palmitate	C27 H42 Cl2 N2 O6	cpd:C11726	65716	79464.2	-0.27406	0.305062	0.9144	47502.7	46019.9	0.0457518	0.867419	0.257655	225976	69443.4	1.70226	0.000790754	1.44959	0.950304
spiromesifen	C23 H30 O4	cpd:C18488	4997.17	5204.93	-0.0587663	0.336488	0.172789	5438.31	5804.45	-0.0940005	0.42753	0.264687	28520.9	6297.15	2.17925	0.00242706	1.60308	-3.89126
Norbinaltorphimine	C40 H43 N3 O6	cpd:C18130	16914.8	17419.2	-0.0423966	0.774169	0.0843481	16198.3	15435.5	0.0695956	0.626133	0.210474	31690	13132	1.27094	1.7714e-05	1.01967	1.73306
glutathionylspermidine	C17 H34 N6 O5 S	cpd:C05730	27794.6	22188.8	0.32497	0.163744	0.848937	21249.3	21705.4	-0.0306396	0.986365	0.256566	43492.1	16437.5	1.40376	0.00504881	1.21284	-3.89378
Tryptophol	C10 H11 N O	cpd:C00955	5714.64	4817.87	0.246268	0.0172454	0.561598	5399.02	4881.09	0.145493	0.0744731	0.426639	38886.4	8028.88	2.276	0.000753017	1.88733	1.94929
napelline	C22 H33 N O3	cpd:C08700	143452	168034	-0.228186	0.414056	0.839728	50326.3	47212.9	0.0921304	0.658346	0.329776	308153	77096.4	1.99891	0.000100127	1.60472	2.07073
Iriomoteolide 1a	C29 H46 O7	cpd:C20009	2438.87	2399.39	0.0235438	0.815982	0.138939	2531.89	2458.61	0.0423698	0.598819	0.157895	79801.4	2656.87	4.90862	3.49007e-07	3.93889	1.37027
Cinobufagin	C26 H34 O6	cpd:C16931	3811.15	3908.31	-0.0363174	0.494667	0.0868477	4085.42	4009.37	0.0271091	0.601876	0.0927814	145535	4596.15	4.98479	4.01309e-06	3.93899	2.77861
Propapyriogenin A2	C30 H44 O5	cpd:C08971	3165.23	2731.79	0.212465	0.0784075	0.423046	2850.44	2850.17	0.000139155	0.940193	0.032533	30094.7	3257.59	3.20763	2.15758e-07	2.57061	1.84692
6-Decylubiquinol	C19 H32 O4	cpd:C15495	25390.7	21127	0.265212	0.217712	0.616003	30011.8	25861.9	0.2147	0.437953	0.582316	311782	30815.6	3.33881	1.73447e-06	2.64991	1.6331
Cucurbitacin S	C30 H42 O6	cpd:C08806	1634.25	1561.35	0.0658363	0.26925	0.132673	1634.26	1630.91	0.00295994	0.964254	0.00992912	10265.6	2090.61	2.29582	0.00160686	1.69939	1.48325
Kukoamine A	C28 H42 N4 O6	cpd:C17615	60718.7	43137.8	0.493189	0.224349	1.12052	42479.4	51435.5	-0.276001	0.526266	0.642575	559793	44246.9	3.66125	2.91935e-05	3.04977	3.96956
Decanoic acid	C10 H20 O2	cpd:C01571	218742	186958	0.226516	0.135261	0.512774	193877	136524	0.505989	0.0154027	1.46715	264790	95580.3	1.47006	4.28635e-05	1.16187	2.20684
Myxochromide S2	C39 H56 N6 O8	cpd:C15715	1429.83	1435.88	-0.00609143	0.862334	0.023929	1584.37	1547.47	0.0340025	0.521818	0.102143	17310.8	1744.39	3.31088	0.0208595	2.02039	-3.7305
11-Deoxocucurbitacin I	C30 H44 O6	cpd:C08807	9206.56	13483.6	-0.550471	0.683598	0.941403	14086.5	9397.48	0.583967	0.195431	1.78579	315440	13950.3	4.499	1.39363e-05	3.59959	1.23742
enoxolone	C30 H46 O4	cpd:C02283	2271.89	2467.41	-0.119106	0.270575	0.289011	2632.84	2306.34	0.191011	0.0448306	0.573348	18707.1	2574.12	2.86143	0.000261938	2.20351	1.95603
6-Decylubiquinone	C19 H30 O4	cpd:C15494	3151.28	3611.65	-0.19672	0.468097	0.69306	2036.02	2008.53	0.0196141	0.815192	0.124249	8895.82	2197.02	2.01758	0.000955297	1.54205	0.525737
(9S,13S)-12-Oxophytodienoic acid	C18 H28 O3	cpd:C01226	7188.67	6857.41	0.0680595	0.933426	0.532101	7809.21	7709.81	0.0184814	0.944021	0.305906	71790.3	7631.21	3.23381	2.55301e-05	2.50989	1.76178
